# Supplementary material for: Autonomy, disruptions and coping strategies of community-dwelling older adults in food-related activities - food shopping, cooking and eating- a scoping review
Source: J Nutr Health Aging. 2026 Jan 8;30(2):100769. doi: 10.1016/j.jnha.2025.100769 (PMC12816844; doi:10.1016/j.jnha.2025.100769)
Supplement: Supplementary file 3 [file mmc3.xlsx]

## Sheet: MIXED METHODS APPRAISAL TOOL 
Article	Authors	Year	Stage	Methods	Screening questions		1. Qualitative					2. Quantitative randomized controlled trials					3. Quantitative nonrandomized					4. Quantitative descriptive					5. Mixed methods
					S1. Are there clear research questions?	S2. Do the collected data allow to address the research questions?	1.1. Is the qualitative approach appropriate to answer the research question?	1.2. Are the qualitative data collection methods adequate to address the research question?	1.3. Are the findings adequately derived from the data?	1.4. Is the interpretation of results sufficiently substantiated by data?	1.5. Is there coherence between qualitative data sources, collection, analysis and interpretation?	2.1. Is randomization appropriately performed?	2.2. Are the groups comparable at baseline?	2.3. Are there complete outcome data?	2.4. Are outcome assessors blinded to the intervention provided?	2.5 Did the participants adhere to the assigned intervention?	3.1. Are the participants representative of the target population?	3.2. Are measurements appropriate regarding both the outcome and intervention (or exposure)?	3.3. Are there complete outcome data?	3.4. Are the confounders accounted for in the design and analysis?	3.5. During the study period, is the intervention administered (or exposure occurred) as intended?	4.1. Is the sampling strategy relevant to address the research question?	4.2. Is the sample representative of the target population?	4.3. Are the measurements appropriate?	4.4. Is the risk of nonresponse bias low?	4.5. Is the statistical analysis appropriate to answer the research question?	5.1. Is there an adequate rationale for using a mixed methods design to address the research question?	5.2. Are the different components of the study effectively integrated to answer the research question?	5.3. Are the outputs of the integration of qualitative and quantitative components adequately interpreted?	5.4. Are divergences and inconsistencies between quantitative and qualitative results adequately addressed?	5.5. Do the different components of the study adhere to the quality criteria of each tradition of the methods involved?
Use and Effect of Embodied Conversational Agents for Improving Eating Behavior and Decreasing Loneliness Among Community-Dwelling Older Adults: Randomized Controlled Trial	Kramer et al	2022	1	Quantitative randomized controlled trials	Yes	Yes						Yes	Yes	Yes	Can't tell	No
Functional disabilities do not prevent the elderly in Finland from eating regular meals	Kallio et al	2008	3	Quantitative nonrandomized	Yes	Yes											Yes	Yes	Yes	Yes	Can't tell
The views, experiences and expectations of Australian Meals on Wheels customers: A national survey	Coenen et al	2021	3	Quantitative descriptive	Yes	Yes																Yes	Yes	Yes	Can't tell	Yes
Evaluation and intention to use the interactive robotic kitchen system AuRorA in older adults	Perotti, Luis and Strutz, Nicole	2022	1	Quantitative nonrandomized	Yes	Yes											Yes	Yes	Yes	Yes	No
Dietary patterns and risk of self-reported activity limitation in older adults from the Three-City Bordeaux Study	Pilleron et al	2018	1	Quantitative nonrandomized	Yes	Yes											Yes	Yes	Yes	Yes	Yes
Association of Eating Alone With Depression Among Older Adults Living Alone: Role of Poor Social Networks	Sakurai et al	2021	1	Quantitative descriptive	Yes	Yes																Yes	Yes	Yes	No	Yes
It is not just a meal, it is an emotional experience ”A segmentation of older persons based on the emotions that they associate with mealtimes	Den Uijl et al	2014	1	Quantitative descriptive	Yes	Yes																Yes	Yes	Yes	Yes	Yes
An evaluation by elderly people living at home of the prepared meals distributed by their municipality - a study with focus on the Swedish context	Pajalic & Pajalic	2014	1	Quantitative descriptive	Yes	Yes																Yes	Yes	Yes	Yes	Yes
Do demographic characteristics influence the eating competence of elderly Taiwanese?	Lee et al	2017	1	Quantitative descriptive	Yes	Yes																Yes	No	Yes	No	Yes
Prevalence of malnutrition risk among older French adults with culinary dependence	Van Wymelbeke-Delannoy et al	2022	1	Quantitative nonrandomized	Yes	Yes											Yes	Yes	Yes	Yes	Yes
Ready-made meal packaging - A survey of needs and wants among Finnish and Dutch `current' and `future' seniors	Heinio et al	2017	1	Quantitative descriptive	Yes	Yes																Yes	Yes	Yes	Yes	Yes
Relationship Between Neighborhood Food Environment and Diet Variety in Japanese Rural Community-dwelling Elderly: A Cross-sectional Study	Gomi et al	2022	1	Quantitative nonrandomized	Yes	Yes											Yes	Yes	Yes	Yes	Yes
Effect of eating alone on dietary practice in community-dwelling elderly in Japan	Ishida & Ishida	2021	1	Quantitative descriptive	Yes	Yes																Yes	Yes	Yes	Can't tell	Yes
Meal-related difficulties and weight loss in older people: Longitudinal data from MAPT study	Soriano et al	2020	1	Quantitative nonrandomized	Yes	Yes											Yes	Yes	Yes	Yes	Yes
Food Insecurity and Perceived Diet Quality Among Low-Income Older Americans with Functional Limitations	Chang & Hickman	2018	1	Quantitative nonrandomized	Yes	Yes											Yes	Yes	Yes	Yes	Yes
Consumer and Dietary Behaviour of Polish Silver Singles	Zalega	2020	1	Quantitative descriptive	Yes	Yes																No	No	Yes	Yes	Yes
Associations between socio-demographics, nutrition knowledge, nutrition competencies and attitudes in community-dwelling healthy older adults in Singapore: findings from the SHIELD study	Ong et al	2021	1	Quantitative nonrandomized	Yes	Yes											Yes	Yes	Yes	Yes	Can't tell
Associations of social, physical, and financial factors with diet quality among older, community-dwelling women	Shikany et al	2020	1	Quantitative nonrandomized	Yes	Yes											Yes	Yes	Yes	Yes	Yes
Which Japanese Older Adults are Least Likely to Enjoy Favorable Dietary Practices?	Ishida & Ishida	2019	1	Quantitative descriptive	Yes	Yes																Yes	Yes	Yes	Yes	Yes
Beliefs about inevitable decline among home-living older adults at risk of malnutrition: a qualitative study	Payne et al	2020	3	Qualitative	Yes	Yes	Yes	Yes	Yes	Yes	Yes
Individual and interpersonal factors affecting dietary intake of community-dwelling older adults during the COVID-19 pandemic	Ellis et al	2022	2	Qualitative	Yes	Yes	Yes	Yes	Yes	Yes	Yes
Food Habits of Older Australians Living Alone in the Australian Capital Territory	Low et al	2020	2	Qualitative	Yes	Yes	Yes	Yes	Yes	Yes	Yes
Managing food shopping and cooking: The experiences of older Swedish women	Sidenvall et al	2001	2	Qualitative	Yes	Yes	Yes	Yes	Yes	Yes	Yes
Exploring the Views and Dietary Practices of Older People at Risk of Malnutrition and Their Carers: A Qualitative Study	Avgerinou et al	2019	3	Qualitative	Yes	Yes	Yes	Yes	Yes	Yes	Yes
Perceptions and Factors Influencing Eating Behaviours and Physical Function in Community-Dwelling Ethnically Diverse Older Adults: A Longitudinal Qualitative Study	Asamane et al	2019	3	Qualitative	Yes	Yes	Yes	Yes	Yes	Yes	Yes
`While we can, we will': Exploring food choice and dietary behaviour amongst independent older Australians	Host et al	2016	3	Qualitative	Yes	Yes	Yes	Yes	Yes	Yes	Yes
Dietary resilience as described by older community-dwelling adults from the NuAge study â€œIf there is a will - there is a way!â€	Vesnaver et al	2012	3	Qualitative	Yes	Yes	Yes	Yes	Yes	Yes	Yes
Acceptability of Convenience Food Among Older People	Peura-Kapanen et al	2017	3	Qualitative	Yes	Yes	Yes	Yes	Yes	Yes	Yes
Cuisine et dépendance. Femmes et hommes face au vieillissement et au handicap / Cooking and dependency. Women and men faced with ageing and disability	Cardon	2015	3	Qualitative	Yes	Yes	Yes	Yes	Yes	Yes	Yes
Home-delivered meals: Setting up and appropriation processes among the older adults losing autonomy	Fleury et al	2021	3	Qualitative	Yes	Yes	Yes	Yes	Yes	Yes	Yes
Supporting eating behaviour of community-dwelling older adults: co-design of an embodied conversational agent	Kramer et al	2021	3	Qualitative	Yes	Yes	Yes	Yes	Yes	Yes	Yes
Eating less the logical thing to do? Vulnerability to malnutrition with advancing age: A qualitative study	Chatindiara et al	2020	3	Qualitative	Yes	Yes	Yes	Yes	Yes	Yes	Yes
Older women's perceptions of independence versus dependence in food-related work	Gustafsson et al	2003	3	Qualitative	Yes	Yes	Yes	Yes	Yes	Yes	Yes
Exploring the Experience and Determinants of the Food Choices and Eating Practices of Elderly Thai People: A Qualitative Study	Chalermsri et al	2020	3	Qualitative	Yes	Yes	Yes	Yes	Yes	Yes	Yes
What influences diet quality in older people? A qualitative study among community-dwelling older adults from the Hertfordshire Cohort Study, UK	Bloom et al	2017	3	Qualitative	Yes	Yes	Yes	Yes	Yes	Yes	Yes
Designing Kitchen Technologies for Ageing in Place: A Video Study of Older Adults' Cooking at Home	Kuoppamaki et al	2021	1	Qualitative	Yes	Yes	Yes	Yes	Yes	Yes	Yes
Older adults’ cooking trajectories: shifting skills and strategies	Bostic et al	2016	1	Qualitative	Yes	Yes	Yes	Yes	Yes	Yes	Yes
Optimising an intervention to support home-living older adults at risk of malnutrition: a qualitative study	Payne et al	2021	1	Qualitative	Yes	Yes	Yes	Yes	Yes	Yes	Yes
Promoting dietary awareness: Home-dwelling older adults' perspectives on using a nutrition application	Aure et al	2020	1	Qualitative	Yes	Yes	Yes	Yes	Yes	Yes	Yes
Investigation of the Food Choice, Promoters and Barriers to Food Access Issues, and Food Insecurity Among Low-Income,Â Free-Living Minnesotan Seniors	Oemichen et al	2016	1	Qualitative	Yes	Yes	Yes	Yes	Yes	Yes	Yes
Older Australians' views about the impact of ageing on their nutritional practices: findings from a qualitative study	Brownie et al	2013	1	Qualitative	Yes	Yes	Yes	Yes	Yes	Yes	Yes
`It takes a village': a qualitative study on malnutrition and oral nutritional supplements with older adults in Ireland	Reynolds et al	2021	1	Qualitative	Yes	Yes	Yes	Yes	Yes	Yes	Yes
Navigating the urban food environment: Challenges and resilience of community-dwelling older adults	Munoz-Plaza	2013	1	Qualitative	Yes	Yes	Yes	Yes	Yes	Yes	Yes
Low awareness of community-dwelling older adults on the importance of dietary protein: new insights from four qualitative studies	Linschooten	2021	1	Qualitative	Yes	Yes	Yes	Yes	Yes	Yes	Yes
Exploring the functional mealtime associations of older adults through consumer segmentation and a means-end chain approach.	Den Uijl et al	2016	2	Mixed	Yes	Yes								Yes	No	Yes	Yes	Yes									Yes	Yes	Yes	Yes	Yes
The elderly and culinary dependency: between delegation and replacement / Les personnes âgées face à la dépendance culinaire : entre délégation et remplacement	Cardon & Gojard	2008	2	Mixed	Yes	Yes																					Yes	Yes	Yes	Yes	Yes
Food Security in Older Australians from Different Cultural Backgrounds	Radermacher et al	2010	2	Mixed	Yes	Yes																					Yes	Yes	Yes		Yes
Healthy eating perceptions of older adults living in Canadian rural and northern communities	Krahn et al	2011	2	Mixed	Yes	Yes																					Yes	Can't tell	Yes		Yes

## Sheet: Codes
Codes
Yes
No
Can't tell
