# Supplementary material for: Autonomy, disruptions and coping strategies of community-dwelling older adults in food-related activities - food shopping, cooking and eating- a scoping review
Source: J Nutr Health Aging. 2026 Jan 8;30(2):100769. doi: 10.1016/j.jnha.2025.100769 (PMC12816844; doi:10.1016/j.jnha.2025.100769)
Supplement: Supplementary file 4 [file mmc4.xlsx]

## Sheet: Articles Characteristics
ID	Title	Year	Journal	Authors	Disciplines	Language	Location	Abstract	Methodology	Population	Population number	Women	Population age	Mean age	Carers Number	Women Carers	Methodology	Methodology 2	Date of collection	Place	Residential area	Living independently/ Home help	Aim	Specific aim	Stage(s) of food-related activities	Informations about stage(s) of food-related activities	Main findings	Shopping	Cooking	Eating	Perception recommandation; information	Implications
1	Older Australians' views about the impact of ageing on their nutritional practices: findings from a qualitative study	2013	Australasian Journal on Ageing	Brownie, Sonya	School of Health and Human Sciences	English	Australia	Aim: To explore older people’s views about how getting older has influenced their dietary practices. Methods: Focus groups with independently living residents aged 60 years and older in northern NSW, Australia. An inductive approach to thematic analysis was used. Results: Five focus groups (n = 29) were conducted. The majority of participants were women (79%), mean age 73 years. The main findings…	Qualitative	Community-Dwelling Older Adults (CDOA)	29	79% (23?)	≥ 60	73	NA	NA	Focus groups : The focus group is ideally suited for exploring the complexity surrounding food choice and dietary and other lifestyle behaviours within the context of the lived experience. How has getting older influenced your food choices and eating behaviour?	5 Focus group 2 with women, 1 with men and 2 with men and women	June and November 2010	Northern Rivers district of NSW, Australia	Urban / Rural	independent	It appears that no study has sought to obtain older Australians’ views on how ageing has impacted their nutritional practices.	Impact of aging on dietary practices (reduction,health,role,confusion, appropriate)	*	Eating	• Older people from northern NSW in this study reported a reduction in their food intake, yet pre vious studies indicate that the micro-nutrient requirements for older people remain the same, or are higher for some nutrients, than for the general adult population. • Lifelong exposure to changing (often conflicting) food messages has resulted in many participants in this study feeling unclear abou…		Taste and convenience: Fresh, nutritious food that was tasty and easy to prepare was regarded by most of the participants as the basis for a sustainable, healthy diet. Participants discussed their use of fresh herbs and condiments and their appreciation of a range of different ethnic cuisines. Many of them were regularly experimenting with new recipes in search for greater food variety and novel …	Reduced ability to eat large meals: Consistently older people in this study acknowledged that they could no longer consume the same amount of food as when they were younger. In general, they reported a high level of pleasure in eating but their capacity for food consumption had diminished. Health maintenance and disease management: Participants (n = 6) with conditions such as type II diabetes, di…	Health maintenance and disease management: The majority of participants believed that the maintenance of their health and well-being was directly linked to their food choices and dietary practices. They considered healthy food choices as an important determinant of the extent to which they could preserve independence and their capacity to participate in recreational and social activities. They ar…
2	Food Habits of Older Australians Living Alone in the Australian Capital Territory	2020	Geriatrics	Low, Elizabeth and Kellett, Jane and Bacon, Rachel and Naumovski, Nenad	Discipline of Nutrition and Dietetics, Functional Foods and Nutrition Research, Department of Nutrition and Dietetics	English	Australia	The link between adequate nutrition and quality of life for older persons is well established. With the proportion of older adults increasing, policy regarding support and care for the ageing has shifted emphasis to keeping older adults in their homes for as long as possible. Risk of malnutrition is an issue of importance for this population and, while this risk is well researched within the hosp…	Qualitative	CDOA + Carers	16	13	≥ 65	84.2	6	5	Focus groups	A mini nutritional assessment short form (MNA-SF) was administered by two researchers just prior to focus groups. The MNA-SF was used to screen primary participants to identify if any were at risk of malnutrition, and to provide advice back to these participants if their MNA-SF score indicated risk of malnutrition.	?; FG lasting 55–90 min,	FG were conducted in a community hall in the ACT	Urban / Suburban	independent	The aim of this study was to explore how the lived experiences of community-dwelling older people living in one-person households in the ACT influence dietary patterns, food choices and perceptions about food availability. Through use of a qualitative approach, this unique study provides insights for issues based on the lived experience for a group of older Australians aged 65 years and over, and…	Dietary patterns in environnement (identity, price, availability) strategies (Moins eating (résultats, conséquence) )	**	Food Shopping&Cooking		No primary participant advised difficulty in accessing foods, though meat prices and seasonal availability of fresh produce (and associated pricing) were cited as reasons for moderating choice. Primary participants felt that they were financially penalised for purchasing small quantities, particularly fresh produce and meat. Other supermarket access issues were availability of Australian produce;…	As the primary participants all had preferences for food prepared from scratch and using fresh ingredients. Use of frozen or pre-cut cooking in bulk and freezing to reduce meal preparation time and use of gadgets such as soup machines, pressure cookers or shifting usual eating patterns to facilitate medication requirements. Primary participants negatively associated seeking support from outside o…	Community Connectedness: the role of active and meaningful engagement with one or more communities in supporting healthy eating patterns, sound food choices; and motivating adaptive strategies should challenges arise. Meal patterns: Participants followed meal patterns and food choices that were ingrained from childhood and early adulthood. The meal pattern was breakfast, lunch and dinner but alwa…		This study provides a unique insight through the prism of lived experiences into influences of dietary patterns, food choices and perceptions about food availability for some older Australians. For this group, having a meaningful purpose in life, continuing to be included in community life and having the opportunity to make valued and meaningful contributions to community were important factors f…
3	`While we can, we will': Exploring food choice and dietary behaviour amongst independent older Australians	2016	Nutrition & Dietetics	Host, Alison and Mcmahon, Anne-Therese and Walton, Karen and Charlton, Karen	School of Medicine and 2 Faculty of Science, Medicine and Health	English	Australia	Aim: Burgeoning proportions of populations aged over 65 years impose an increased financial burden upon governments for the provision of associated health and aged-care services. Strategies are therefore required to mitigate service demand through the preservation of good health and independence into old age. Nutrition has been acknowledged as a key factor for realisation of this goal. The object…	Qualitative	CDOA	18	13	≥ 60	78.2	NA	NA	3 focus groups to discuss food and shopping habits (6 participants) To begin our discussion this morning, I would like to hear about your shopping habits. So who does most of the shopping and where might you do most of your shopping? a. Probe about who takes responsibility for shopping in the household and if shopping is done on their own or someone takes them b. Probe about use of supermarket (l…	Lifestyle resident; BMI, MNA	July 2014	Illawarra retirement trust	Urban / Suburban	independent	The aim of the present study was to qualitatively investigate food shopping, cooking and eating habits, as well as attitudes towards the consumption of different food groups, amongst healthy, independently living Australians aged 60 years and older.	Factors affecting food shooping, cooking and eating	***	Food shopping, Cooking and Eating	The present study sought to identify major factors influencing food choice and dietary behaviour amongst older community-living Australians. While the elements identified largely corroborate those from former studies their impacts differed considerably. Whereas many previous researchers have found a constraining influence over the range and amount of foods consumed participants in the present stu…	Theme 1: Adaptation. Lifetime events were commonly cited as having infuenced present eating habits. For some participants, family practices and experiences from childhood strongly influenced shopping and meal preparation behaviours as well as those food items eaten or avoid. Some women, however, old habits were hard to break; one (FG2, P11) has struggled to purchase amounts of food appropriate fo…	Theme 1: Adaptation. Lifetime events were commonly cited as having infuenced present eating habits. For some participants, family practices and experiences from childhood strongly infuenced shopping and meal preparation behaviours as well as those food items eaten or avoid. One women feels the need to continue a nurturing role by regularly cooking meals for her daughter’s family. Meat purchases w…	Theme 1: Adaptation. Lifetime events were commonly cited as having influenced present eating habits. For some participants, family practices and experiences from childhood strongly influenced shopping and meal preparation behaviours as well as those food items eaten or avoid. Children leaving home instigated a change in the types of foods eaten as well as a general reduction in the quantity of fo…	Theme 2: Psychosocial parameters. The importance of nutrition for sustaining health was widely acknowledged, with participants both interested in and accepting of self-responsibility for eating well and exercising regularly. Many were concerned about managing their weight, monitoring this through regular self-weighing. Daily exercise and physical activity were important for many participants. Wal…
4	Food Security in Older Australians from Different Cultural Backgrounds	2010	JOURNAL OF NUTRITION EDUCATION AND BEHAVIOR	Radermacher, Harriet and Feldman, Susan and Bird, Stephen	Healthy Ageing Research Unit, Health Innovations Research Institute and School of Medical Sciences,	English	Australia	Objective: To investigate the experiences and barriers to food security of community-dwelling older people. Design: Quantitative questionnaire and 5 focus group discussions using purposive sampling. Setting: Shire of Melton, Victoria, Australia. Participants: Thirty-seven people (13 male and 24 female), between 58 and 85 years of age, from Anglo-Celtic (15), Macedonian (6), Serbian (8), and Malte…	Mixed	CDOA	37	24	≥ 58	70	NA	NA	Questionnaires health status (8 items), amount of food in the household (1 item), barriers to getting food (24 items), access to food (14 items), factors that influ ence eating habits (12 items), and strategies employed to get food (3 items). The items relating to barriers to getting food were drawn from the Food Security Survey Module adapted by Wolfe et al.	Focus Group . Focus group questions included where par ticipants shopped, how they got to the store, and their experiences of preparing and eating their meals.	October 2007 - The focus groups took place in the dining room of the Melton Senior Cit izens Center - older people from different cultural backgrounds living in the Shire of Melton, in the western suburbs of Melbourne, Australia		Urban / Suburban	independent	The purpose of this study was therefore to investigate the factors af_x0002_fecting the ability of older people from different cultural backgrounds living in the Shire of Melton, in the western suburbs of Melbourne, Aus_x0002_tralia, to access nutritious food of their choice	Factors affecting food shopping and cooking (cost and transportation,mobility, loss: motivation to cook and eat (Moins eating, )	**	Food Shopping&Cooking	Of Dowler’s components of food security,2 both physical and economic access to food emerged as the most frequently discussed issues for this group of older people, above that of safe and appropriate food, and having a perceived sustainable supply. Although cost was clearly an im portant consideration, it did not ap pear to actually prevent people in this study from getting food per se. However, l…	Cost and financial consideration ‘‘cost’’ was listed by 71% of respondents as a main factor in food choices. And cost did appear to be an issue that affected access to what the respondents perceived as nutri tious and healthful food. Health- and physical capacity-related issues emerged for the participants as significant barriers to shopping with 22% reporting they require assistance with shoppin…	Health and physical capacity : 9% that they have at least some difficulty preparing meals. Physical injury can also influence people’s ability to cook and prepare food. Creative strategy to overcome the diffi culties associated. Intrapersonal factors : Lack of motivation and energy to cook. So although being alone did not appear to prevent this participant from cooking and eating, it certainly ap…	Health and physical capacity : 8% that their dental health affects what they can eat.		In summary, the increasing num_x0002_bers of older people who are striving to live independent lives within their community presents a challenge for public health nutritionists. Ensuring access to nutritious food for this co_x0002_hort demands consideration of their changing health and physical capac_x0002_ity and reduced public and private transport options as part of the ageing process. Strateg…
5	The views, experiences and expectations of Australian Meals on Wheels customers: A national survey	2021	Australasian Journal on Ageing	Coenen, Alison and Clancy, Annabel and Charlton, Karen E. and McMahon, Anne-Therese and Ringland, Emma and Williams, Peter and Tapsell, Linda C. and Walton, Karen	School of Medicine, Faculty of Science, Medicine and Health, Health and Medical Research	English	Australia	Objective: To investigate views and expectations of Australian Meals on Wheels (MOW) customers to inform the development of National Meal Guidelines and improve current services. Methods: A survey was designed through literature review and consultations with key stakeholders. National convenience sampling returned 337 surveys. Descriptive statistics and chi-squared analyses were applied to the su…	Quantitative	CDOA - MOW customers	337	61% (206?)	≥ 42	82	NA	NA	The final national survey had 38 questions with a focus on five components: demographics, the current MOW service, current meals, eating preferences and future MOW services. This national survey was beneficial in its ability to capture views and experiences of MOW customers. However, it is noted that only a small proportion (approximately 0.7%) of the 50 000 annual Australian MOW customers' respo…		?	national survey - Australia	Urban	Home help	The aims of this study were to investigate the views and expectations of current MOW customers.	Views and expectation of MOW customers (reason difficulties in food shopping, cooking), lake of awareness of nutritinnal risk, loneliness during meals ((shopping car mis en place suite pb santé))	***	Food shopping, Cooking and Eating	Priority areas for inclusion in the National Meal Guidelines could be seen as nutritional content of meal components, meal variety, meal packaging, meal presentation, opportunities for nourrishing snacks and pantry items, and social contact. Similar to other studies of this nature, most MOW customers were female, aged 65 years or older, lived alone and had difficulty shopping and/or preparing mea…	Cost was also reported as very important by more than half of the participants (n = 205, 66%). The option for delivery of pantry items was the most popular additional service that could be provided by MOW amongst answered responses (Figure 1). This is perhaps unsurprising as many customers reported needing assistance with shopping (n = 50) and only a few made use of online shopping and delivery s…	On average, survey participants had been receiving MOW meals for 3 years (SD: 3.7 years). The most common means of referral to MOW services were from hospitals (n = 59, 21%), followed by health professionals (n = 48, 17%), friends or word of mouth (n= 48, 17%), family (n = 36, 13%) and community services (n = 29, 10%). Meals were reported to be delivered on an average of four days per week (SD: 1…	Just over half of the participants ate their meals from the container they received them in (n = 180, 56%). Participants were satisfied with their choice of meal op tions (n = 250, 82%). Popular main meal items included roast/baked dinner and chicken meals. Favourite desserts in cluded fruit (such as fruit salad, with accompaniments such as custard), apple pie and puddings such as bread and butte…	Most participants (n = 301, 95%) felt confident they were getting enough of the right food to support their health and wellness, with openended responses highlighting that participants recognised the importance of fruit, vegetables and protein-containing foods in their diets.	Future services such as nutrition screening, on_x0002_going dietetic referral for assessment and monitoring would assist to better inform customers of their nutritional status and further support their independenc but would require further funding support. Nourishing snacks between meals can be a valuable way to increase nutrition intake, particularly in those with smaller appetites.
6	Healthy eating perceptions of older adults living in Canadian rural and northern communities	2011	Journal of Nutrition in Gerontology and Geriatrics	Krahn, Virginia M. and Lengyel, Christina O. and Hawranik, Pam	Department of Human Nutritional Sciences	English	Canada	Aging produces physiologic changes that can affect the nutritional health of the older adult. It is estimated that 80% of community-dwelling older adults have inadequate intakes of four or more nutrients. Socioeconomic factors, such as income and geographic location, can also play an important role in nutritional status; however, limited research is available that specifically explores this. The …	Mixed	CDOA	39	25	≥ 60	72.6 / 6.4 years	NA	NA	5 Focus groups	Participants were asked information about the following: (1) definition of healthy eating, (2) whether eating healthy is important to them, (3) what influences their food choices, (4) barriers to their food choices, and (5) where they obtain their nutritional information. Additional questions focused on (1) conditions they believe can be improved through food intake, (2) nutrients of concern in t…	Fall of 2008 (October–November).	Three rural communities - Manitoba	Rural	Independent	The objective of this study was to examine the healthy eating perceptions of older adults residing in rural Manitoba, Canada.	Healthy eating perception influence food shopping and eating, strategies for food shopping (some ready-made meals) / Food choice (Moins Cooking. )	**	Food Shopping&Eating	All respondents stated that healthy eating was important, but knowledge deficits were observed regarding label reading, understanding and visualizing portion sizes, and vitamin D recommendations and sources. Food programs were not commonly attended by participants due to availably and resistance. Regularly delivered nutrition education programs would assist in providing current nutrition informat…	Important Qualities in foods: Consuming fresh, local. Products I would purchase: The majority of participants mentioned that it would be ideal to purchase foods (e.g., meats, pasta, and bread) in smaller packages, since most packages are too big for those living on their own or couples. Others mentioned that purchasing a fully prepared, hot meal is helpful and is preferred over purchasing frozen …	Important Qualities in foods: Home-cooked meals was important to many participants	Healthy eating perceptions: Many participants spoke of consuming a variety of foods in moderation. Several participants stated that consuming three meals a day is part of healthy eating. Others believed that consuming breakfast everyday is essential. Food attitude and health belief: Consuming less food in older adulthood was common among participants, participants were generally concerned with th…	Obtaining adequate vitamin D was another concern of participants. However, they were unaware of the daily recommendations and sources of vitamin D. The results of this study indicate that there are gaps between the healthy eating perceptions and actions of older adults in rural and northern com munities in one Canadian province	In the present study, only a few participants mentioned attending nutrition education sessions provided by their Regional Health Authority. The majority was concerned about nutrition information being provided to children, young adults (e.g., participants’ grandchildren) to prevent future chronic diseases and obesity. Nutrition education sessions involving older adults and their family members ma…
7	Dietary resilience as described by older community-dwelling adults from the NuAge study â€œIf there is a will - there is a way!â€	2012	Appetite	Vesnaver, Elisabeth and Keller, Heather H. and Payette, Helene and Shatenstein, Bryna	Department of Family Relations and Applied Human Nutrition, Centre de recherche sur le vieillissement, Département des sciences de la santé communautaire, Département de nutrition, Centre de recherche, Institut universitaire de gériatrie	English	Canada	Many older adults experience age-related changes that can have negative consequences for food intake. Some older adults continue to eat well despite these challenges showing dietary resilience. We aimed to describe the strategies used by older adults to overcome dietary obstacles and to explore the key themes of dietary resilience. The sample was drawn from the five-year Québec Longitudinal Study…	Qualitative	CDOA	30	24	≥ 65	74.87	NA	NA	NuAge is a 5-year observational study of 1793 men and women aged 67–84 years that were in good general health at recruitment. Selective sampling was used to identify potential participants from the NuAge database with specific characteristics related to nutritional vulnerability and with the goal of recruiting individuals that reflected a full range of diet resiliency. Potential participants were…	BMI, 24-h diet re calls, C-HEI higher scores indicate greater diet quality. Complete dietary data were only available for a subsample (n = 373) of NuAge participants at T4, limiting the potential participant pool.	?	?	Urban / Suburban	Independent	We report on a qualitative sub-study that aimed to explore the construct of dietary resilience. Our objectives were two-fold: (1) to identify and describe adaptive strategies used by community_x0002_living older adults to foster good food choices, and (2) to explore and describe the key themes of dietary resilience.	Factors affecting Dietary résilience, strategies in food shopping, cooking and eating	***	Food shopping, Cooking and Eating	Strategies of resilience were expressed by participants across the spectrum of resiliency showing that efforts of adaptation do not always lead to a successful adaptation, at least when measured as a high quality diet. Participants described overcoming some obstacles while failing to overcome others, likely leading to better diet in some respects but poorer in others. Four key themes of dietary r…	Prioritizing eating well: They made conscious decisions about food and prioritized it with regard to money, energy, and time. The link between food and well-being was well recognized and maintaining one’s health was a main driver of food choices for many older adults in this study. Staying on track: They were on the hunt for new foods in grocery stores, in new restaurants, and by using new recipe…	Prioritizing eating well: Not all participants prioritized eating well. For example, one gentleman with poor resiliency spoke nostalgically about the meals that his late wife prepared. He lamented his limited cooking skills and his consequently limited menu. He thought it was some thing he could do, but did not make it a priority. Being able to do it yourself: Longer-term strategies for preparing…	The ‘‘pleasure’’ (ID28) of eating was also a driver of its importance. Doing whatever it takes to keep eating well. The meaning of eating well differed across participants, showing the diversity in the concept of diet resilience. For some, it meant eating in line with their health-promoting goals, while for others it meant having meals that were enjoyable. Staying on track: This had the effect of…		Key areas of dietary challenges centred around food apathy, shopping, and meal preparation. Our themes of diet resilience suggest some interactions between personal and collective determinants. Adequate food-related motivation (personal) was required in combination with appropriate food-related ressources (personal and collective) in order to overcome dietary challenges. Furthermore, successful a…
8	Acceptability of Convenience Food Among Older People	2017	Sage open	Peura-Kapanen, Liisa and Jallinoja, Piia and Kaarakainen, Minna	Department of Political and Economic Studies, Consumer Society Research Center	English	Finland	Independent living in their own home is currently an ideal shared by many older people. However, weakening physical strength and illness are often associated with nutritional risks. Convenience food is one option to ensure that nutritional needs are met, but convenience food itself and its packaging face negative attitudes. This article analyzes the factors connected to acceptability of and obsta…	Qualitative	CDOA	168	101	≥ 65	MD	NA	NA	The study is a part of a project where convenience food products and packaging especially aimed at older people were developed and evaluated. Three sets of qualitative data gathered in different phases of data collection were analyzed in the present study. First, older people’s perceptions of a good and bad meal were collected using the method of empathy-based stories (EBS): The respondents were …	The data in the second and third phase were gathered through focus group discussions. FG1 : Key themes: what kind of things should be considered when planning meals for older people, expectations on ready-made meals, characteristics of a good package, ready-made meals of the future, and packaging of the future. FG 2 : The respondents were shown two packaging models for ready made meals and asked …	October 2011 / February 2012 / March 2014	Helsinki	Urban	Independent	This article builds on three sets of data gathered using qualitative research methods for examining how olderpeople relate to food, and especially convenience food and convenience food packaging. Focus is placed on those factors connected to food itself and food packaging that make people see food at large and convenience food in particular either as good or bad. We also explore what convenience …	Factors affecting the use of convenience food (price,healthiness, independence, effortless, sensory perception)	***	Food shopping, Cooking and Eating	The central factors relating to the use and acceptability of convenience food shown by earlier research also emerged in our study. They include, for exam_x0002_ple, sensory factors (taste, smell), healthiness, and valuesThis result suggests that negative images and meanings related to convenience food are a major barrier to its use (c.f. Reckwitz, 2002).Taste, smell, appearance, and health-relate…	Financial factors: In the comparison between convenience food and self-made food, the price of food and groceries was also discussed. Self-made food was seen as cheap because, for example, one can prepare meals that can be eaten for several days. Ingredients that one gathers or cultivates oneself make self made food cheap to prepare. Many older people also take advantage of special offers in stor…	Aside from the critical statements, some of the respondents regarded convenience food as satisfactory to eat or at least as food “that will get you by.” Some of the interviewees associated the use of convenience food mostly with situations where it wasn’t possible to cook for oneself. Some of the respondents were not generally interested in cooking or eating, and had poor cooking skills. Some of …	Sensory Properties of Food: The opinions on the taste of food delivered to clients’ homes by meal-distribution services also varied. The attitudes toward convenience food were mostly suspicious or critical among the participants in the focus group discussions and the writers of the EB. Taste defined both good and bad convenience food and meals. The older people in our study found the range of tas…		People, as with other population groups, do not form a homogeneous group in their attitudes toward convenience food. This heterogeneity should be taken into account when planning nutritional interventions for older people, meal-distribution services, and the food selection in senior homes. When studying acceptability of convenience food, concern should be paid for both food and the packaging. Wha…
9	Functional disabilities do not prevent the elderly in Finland from eating regular meals	2008	Appetite	Kallio, Maija Katariina and Koskinen, Seppo Vaino Pellervo and Prattala, Ritva Sylvia	National Public Health Institute, Department of Health and Functional Capacity, Department of Health Promotion and Chronic Disease Prevention	English	Finland	The aim of this study was to depict the prevalence of different meal patterns of the elderly in Finland and to analyse the role of socio-demographic factors, functional capacity and help received as the determinants of following a conventional meal pattern. A nationally representative sample of elderly people aged 65 years and over and living at home (n = 1697) in 2000-2001 was obtained. A struct…	Quantitative	CDOA	1697	1071	≥ 65	67% were 65-79 years, 33% were 80 years and older	NA	NA	Health Interviews: Meal patterns were based on the following questions: ‘What kind of meals do you normally eat on weekdays for (a) breakfast, (b) lunch, (c) dinner?’ The options for these three questions were ‘nothing’, ‘only a drink’, ‘cold meal’ and ‘hot meal’. Self-rated health was measured by asking the participants to describe their health status by selecting one of five alternatives rangin…	This study is based on a population-based sample of 2113 people aged 65 and over in Finland (Health 2000 survey in 2000–2001. The Health 2000 survey consisted of a health interview, questionnaires and a health examination	2000-2001	Including 160 municipalities in Finland. The participants were interviewed at home by trained interviewers using a computer-aided interview	Urban	Home help	We describe the prevalence of different meal patterns among elderly people in Finland and functional disabilities in food-related activities. Then we analyse the determinants of the conventional meal pattern focusing on socio-demographic factors, functional capacity and help received from other people.	Factors affecting meal patterns : Association between functionnal disabilities, loneliness and meal patterns (carrying, cooking, eating)	***	Food shopping, Cooking and Eating	The elderly in Finland eat their daily meals even if they have functional disabilities when taking care of food related activities. The help received contributes to the maintenance of the conventional meal pattern. This study did raise a concern that the conventional meal pattern is more seldom followed by the elderly with a low socio-economic status than by those whose educational level and mont…	Food-related functional disability: The most common type of difficulty concerned carrying a 5 kg bag for 100 m, reported by 45% of the respondents. The most common combination of functional disabilities was that of having difficulty in carrying, shopping and meal-preparation. Of the elderly aged 65–79 years, 36% reported having some food-related difficulties, and 77% of those aged 80 years and ov…	Food-related functional disability: The most common combination of functional disabilities was that of having difficulty in carrying, shopping and meal-preparation. While men experienced a slightly higher level of difficulties in preparing meals (24%) than women (20%).	Different meal patterns: Having at least one hot meal daily was very common among the Finnish respondents, and only one percent said that they did not eat any warm meals. Of the elderly, 36% followed the conventional meal pattern consisting of breakfast and two hot meals per day. Food-related functional disability: Disabilities were uncommon when it came to eating (4.3%). As the oldest persons of…		In order to keep the elderly living independently and in good health at their homes as long as possible, the service providers for the elderly living at home should take into account the problems of the lower socio_x0002_economic groups regarding meal patterns and pay special attention to them
10	Ready-made meal packaging - A survey of needs and wants among Finnish and Dutch `current' and `future' seniors	2017	LWT-FOOD SCIENCE AND TECHNOLOGY	Heinio, Raija-Liisa and Arvola, Anne and Rusko, Elina and Maaskant, Anna and Kremer, Stefanie	VTT Technical Research Centre, Food and Biobased Research	English	Finland/Netherlands	For older populations, improved ready-made meal packaging may potentially contribute to adequate nutritional intakes, and in turn facilitate maintenance of independent living. Consequently, a deeper understanding of the features of ready-made meal packages important for older people is a step towards this goal. Features of ready-made meal packaging appreciated by `current' (aged 65 >= years) and …	Quantitative	CDOA	1221	733	≥ 55	MD	NA	NA	Internet survey	A short definition of ready-made meals and ready-made meal packaging was included as an introduction before the questions. The questionnaire started with demographic questions concerning age, education, health and household matters. Further questions inquired about shopping behaviour, preferences for ready-made meal package features and use of ready-made meals. The respondents’ preferences and wi…	?	Finland and Netherlands	MD /on line	Independent	This study aimed to identify the salient features of ready-made meal packaging appreciated by older consumers from two Euro_x0002_pean countries, Finland and the Netherlands. The interest was to identify possible differences between the preferences of the two senior groups e current (_x0001_65 years) and future (55e64 years) se_x0002_niors e on ready-made meal packages	Ready made meal packages	*	Food shopping	The reported frequency of ready-made meal use among the respondents in our study was not very high: over half of the respondents (52.3%) indicated that they consumed ready-made meals rarely or never, 35.9% monthly and only 11.8% at least weekly. As the difference in the consumption frequency between current and future seniors was not statistically significant, it seems that both groups display a …		Preferred features for ready-made meal package. The features considered as most important for ready-made meal packaging were: clear and easy-to-read information on the package, easy disposability and recyclability of the package, existence of a window on the package for viewing the product, and the possibility of opening the package without tools. The respondents were not generally interested in …
11	Older adults and culinary dependency: between delegation and replacement / Les personnes âgées face à la dépendance culinaire : entre délégation et remplacement	2009	Retraite et société	Cardon, Philippe and Gojard, Séverine	Sociologie, démographie	French	France	Eating practices change as we age. Among the many factors which can account for these modifications (physiological transformations, deterioration of the state of health, etc.) we emphasize here the effects of culinary dependence leading to elderly people no longer being able to ensure the supply and/or preparation of meals. meals to delegate them to a third party. We distinguish different configu…	Mixed	CDOA	800-1600		≥ 60	MD	NA	NA	Questionnaires on food shopping and consumption. The households answered a questionnaire about food shopping (who, when, where, what). In addition to this questionnaire, people filled a week diet re calls (products, prices, stores).	50 interviews, observations of domestic spaces (kitchen, pantry), meals list	Census in 1999, questionnaires during february - august 2001. Interviews, observations in 2006	National survey in France	Urban / Rural	Independent	Using an analysis combining statistics and interviews, we propose to report on the impact of caring for an elderly person on their diet.	Factors affecting food intake (Moins eating (résultats, conséquence))	**	Food Shopping&Cooking	Dietary variety depends on position on the social ladder. Culinary dependency depends on the structure of the household (couple, single person or living with a child), the type of disability (mental or physical) and the gender and status of the carer (spouse, child, professional). Maintaining women's eating skills is the key to ensuring continuity in the couple's diet. It's easier to delegate to …	Older people prefer fresh products to processed ones. Food baskets are more diversified at the top of the social ladder than at the bottom. For rural households, self-consumption practices moderate these results. Less frequent provisioning, non-perishable foods. Less independent with age. Find time for yourself, delegate shopping (delivery) or life support. Buying frozen or tinned food, sauce in …	Reduced ability to cook, simplification of dishes or use of processed products. Wife cooks to maintain husband's diet. Strategy: microwave to defrost faster. Home cooked meals are not disappearing, but methods of preparation are changing. Several meals prepared according to tastes and recommendations. Wife dictates and control husband’s meal preparation. Sometimes men just go to food shopping and…	Variety and quantity decrease with age. The daily diet depends on adjustments between supplies and the ability to cook. Women maintain their husband's balanced diet but not their own. Daughter suggests dietician because mother doesn't eat in the evenings. Mother thinks that the dietician plans meals that are too big for an elderly person.	Conflict between professional food standards, legitimacy and habit, daily autonomy
12	Cuisine et dépendance. Femmes et hommes face au vieillissement et au handicap / Cooking and dependency. Women and men faced with ageing and disability	2015	Journal des anthropologues	Cardon, Philippe	Sociologie	French	France	Gender plays a central role in the eating habits and daily food-related activities of retired couples aged 60 and over. It distinguishes between domestic activities, in terms of gender roles, and shared household food preferences. However, the emergence of culinary dependency with advancing age means that eating activities have to be reorganised, changing gender roles in the home and redrawing ge…	Qualitative	Couples of CDOA	80	40	≥ 60	MD	NA	NA	Interviews and observations of places of food related-activities (home, food shopping)	NA	?	?	MD	Independent	The article shows how the CDOA, between 'wanting' and 'being able' to maintain their eating habits, find 'practical arrangements' aimed to controlling the effects of culinary dependency on the food shopping and meal preparation and, more generally, on their eating habits.	Factors affecting food shopping and cooking (mobility, difficulties, delegation, role, simplification of meals prepared, three meals, commensality)	***	Food shopping, Cooking and Eating	These practical arrangements change the gendered assignment of domestic roles and reshape gender relations and domestic power. In the interplay of permutations of roles and positions, the changes observed are highly dependent not only on the type of disability (physical or psychological) and the environment of origin, but above all on the gender of the person with disabilities and the person cari…	Grocery shopping is one of the domestic activities to which men contribute most, and this sociological reality is reinforced as men move into retirement, whether they do it alone or in the company of their wives. In a minority of couples, only the women do the food shopping. In fact, the transition to retirement tends to reinforce gender stereotypes and roles, confirming men's involvement in publ…	Cooking is a predominantly female activity, whether it's choosing the menu, selecting the products, processing them or choosing the utensils. Men have a more negative view of cooking than women, seeing it more as a chore and a waste of time. Cooking is the main domestic task for women who devote a significant proportion of their daily time to it. Cooking with fresh produce requires a great deal o…	Retired households aged 60 and over stand out because they are the ones who most respect the norm of three meals a day eaten together (breakfast, lunch, dinner), at fixed and regular times. Underlining the extent to which the commensal dimension of daily meals plays a strong domestic integration role for these generations. It is therefore because daily meals play such a key role in the schedules …		Gender plays a fundamental role in the socialisation of household eating habits and in the ways in which eating activities are reorganised in the specific context of culinary dependency. While women are often in control when it is their husbands who are suffering from disorders, or when they themselves are suffering from physical disorders, the asymmetry of gender relations hits both men and wome…
13	Dietary patterns and risk of self-reported activity limitation in older adults from the Three-City Bordeaux Study	2018	The British Journal of Nutrition	Pilleron, Sophie and Pérés, Karine and Jutand, Marthe-Aline and Helmer, Catherine and Dartigues, Jean-François and Samieri, Cécilia and Féart, Catherine	Population Health Research - ‘Cultures et Diffusion des Savoirs	English	France	Few studies have been interested in the relationship between dietary patterns and activity limitation in older adults yet. We analysed the association between dietary patterns and the risk of self-reported activity limitation - that is mobility restriction, limitation in instrumental activities in daily living (IADL) and in activities in daily living (ADL) - in community-dwellers aged 67+ years i…	Quantitative	CDOA	1724	1077	≥ 65	75.7	NA	NA	Questionnaires with socio-demographic, lifestyle, medical history, neuropsychological testing, physical examination and blood sampling datas.	24h dietary recall and food frequency questionnaires. Portions size was assessed using photo_x0002_graphs	5 waves : 2001-2002 ; 2003-2004 ; 2006-2007 ; 2009-2010 and 2011-2012	Bordeaux, France	Urban	Independent	We investigated the association between dietary clusters and the 10-year risk of activity limitation in French older adults in the Bordeaux sample of the 3C Study.	Association between dietary clusters and risk of activity limitations	*	Eating	Compared with participants belonging to the ‘Healthy’ cluster, participants in the ‘Biscuits and snacking’ cluster were at higher risk of mobility restriction and limitation in IADL, in men and limitation in ADL, in women over 10 years of follow-up. Moreover, men in the ‘Pasta’ cluster were at higher risk of limitation in IADL over the same period. These data suggest that nutritional habits may i…			Among men and women, the most frequent cluster, labelled ‘small eaters’, was characterised by a lower intake of all food groups and a lower daily energy intake [30,6% men / 30,3% women]. The second most frequent cluster, labelled ‘healthy’, was characterised by a higher fish intake in men and a higher fruit and vegetable intake in women [25,8% men/27;3% women]. In both sexes, the cluster labelled…
14	Home-delivered meals: Setting up and appropriation processes among the older adults losing autonomy	2021	Nutrition Clinique et Métabolisme	Fleury, Segolene and Sulmont-Rosse, Claire and Tronchon, Paul and Roux, Stephanie and Van Wymelbeke-Delannoy, Virginie	Centre des Sciences du Goût et de l'Alimentation, Unité de recherche Pôle Personnes Âgées, Saveurs et Vie	French	France	The onset of disabilities may lead older adults to delegate some daily activities to a caregiver. While a large majority of older people look forward to staying at home as long as possible, the loss of autonomy may constitute a disruptive element in a person's life. Objective. Our objective was to explore the setting-up and the appropriation processes of meals-on-wheels service among older adults…	Qualitative	CDOA	21	21	≥ 70	85 (70-97)	NA	NA	As the story of the installation of the meal delivery service could not be dissociated from the life trajectory, the interview began with the Ageven grid (22). This grid was used to retrace, in chronological order, the key events in the participant's life concerning their family life (place of residence, family events, etc.), their professional life (activities carried out, retirement, etc.) and …	This first visit was used to collect the following data: socio-demographic data (age, sex, marital status, level of education, self-perceived financial situation, number of children), MOW characteristics (number of meals delivered per week, price of the meal, date portage began), cognitive status (MiniMental State Examination – MMSE)	Februar 2018 to June 2019	Paris and suburbs, home visits	Urban / Suburban	Home help	The aim of our study was to explore the processes involved in setting up a home-delivery meal service and the mechanisms by which beneficiaries appropriate the service. In particular, we were interested in the 'ability to act', both after the installation (obtaining information, taking steps, etc.) and before.	Processus of setting up MOW services and appropriate (difficulty in food shopping,refused to be dependent, still shop at local shop), lake cooking skills, physicial difficulties, acces to information. Active and passive profile, Spread food; Not satisfied with taste and organoleptic quality, difficulties to chew	***	Food shopping, Cooking and Eating	We can distinguish three stages in the introduction of a home-delivered meal service: the awareness of difficulties in carrying out certain everyday tasks related to eating, the actual introduction of help to overcome these difficulties, and the appropriation of this help to incorporate it into one's "new" everyday life. It's almost an act of resistance in the face of dependency, and this may exp…	A large majority of respondents mentioned difficulties associated with a reduction in their ability to do the shopping (balance problems, fear of falling, difficulty walking). Some participants also mentioned physical exhaustion, difficulty carrying bags and difficulty pushing a trolley. They refused to be dependent on their children or on society. Some participants still do their shopping in loc…	The introduction of a meal delivery service occurred more or less early in the life trajectories of the participants. The time at which the delivery service was set up depended on the onset of difficulties in carrying out food-related tasks, as well as the resources available to overcome these difficulties, and also on access (or not) to information about the existence of a home meal delivery ser…	A third of participants did not eat the meal delivered in a single sitting, but spread the food they received over several meals by combining it with food purchased elsewhere. It is interesting to note that participants in the 'active profile' were no more satisfied than those in the 'passive profile'. Other points of concern relate to the organoleptic quality of the meals: the taste of the dishe…		We might wonder whether the fact that a person is involved in setting up the service and retains some control over their meal (re-seasoning, choice of menus, additional shopping) influences acceptance of the service.
15	Meal-related difficulties and weight loss in older people: Longitudinal data from MAPT study	2020	Clinical Nutrition	Soriano, Gaelle and Barreto, Philippe De Souto and Giudici, Kelly Virecoulon and Cantet, Christelle and Guyonnet, Sophie and Vellas, Bruno and Rolland, Yves and Andrieu, Sandrine and Grp, MAPT DSA Study	Institut Du Vieillissement, Gérontopole	English	France	Background: Difficulties with meal-related activities (preparing meals and food shopping) may influence food intake, and contribute to nutritional risk among elderly people. All known studies on this topic had a cross-sectional design, thereby no causal relationships could be derived. We aim to investigate if difficulties with meal-related activities can contribute to subsequent weight loss in co…	Quantitative	CDOA	1531	0.64	≥ 70	74	NA	NA	Socio demographic data measured at baseline included age, sex, and education. Cognitive (MMSE, GDS), physical condition, and functional capacities (SPPB, Frailty)	Meal related activities (cooking and shopping) with Alzheimer's Disease Cooperative Study-Activities of Daily Living Prevention Instrument	2008 to 2011	Different areas in France	Urban / Rural	Independent	The objective of this study was to investigate longitudinally whether difficulties in meal-related activities can contribute to weight loss among older subjects, independently of physical and cognitive function. We sought 1) to identify factors associated with meal-related difficulties, defined as preparing meals and food shopping, and 2) to determine the association between meal_x0002_related di…	Identify if difficulties in meal-related activities can contribute to weight loss among older subjects (Moins eating (résultats, conséquence))	*	Eating	851 subjects experienced at least 5% or 3 kg weight loss during the study follow-up. The present study showed that, despite an association with advanced age and health-related decline (lower cognitive and physical status, higher frailty risk, and depressive symptoms), neither difficulties preparing meals nor difficulties shopping are found to have an effect on weight loss among a sample of autono…	133 declared having difficulties shopping. A study showed that median age of onset of disability is 73e77 years for shopping. Subjects may have access to transportation (public or private) and therefore may not encounter any problems shopping.	During the 3-year follow-up, 237 older subjects declared having difficulties meal preparation at least once. People reporting difficulties preparing meals were more often women (p < 0.005) and were 2 years elderly (p < 0.001). At baseline and at the end of the study (3 years later), they had a lower BMI (baseline: p ¼ 0.015; 3 years: p ¼ 0.005), were more often frail and pre-frail (baseline: p ¼ …	The unadjusted results showed that older people experiencing difficulties preparing meals or shopping did not present a higher risk of weight loss in the following year, compared to subjects without meal-related difficulties. Since formal or informal support was not measured in our study, this may have confounded our findings. It is also possible that meal-related difficulties affect quality but …
16	Prevalence of malnutrition risk among older French adults with culinary dependence	2022	Age and ageing	Van Wymelbeke-Delannoy, Virginie and Maitre, Isabelle and Salle, Agnes and Lesourd, Bruno and Bailly, Nathalie and Sulmont-Rosse, Claire	Unité du Pôle Personnes Âgées, Centre des Sciences du Goût et de l’Alimentation, Ecole Supérieure d’Agricultures, Service d’endocrinologie, diabétologie et nutrition, Département de Gériatrie, « Psychologie des Ages de la Vie et Adaptation	English	France	Objective The term `culinary dependence' denotes a situation in which someone delegates all or part of their daily meal-related activities to a third party. The present study aimed to explore nutritional risk among older people (>= 65 years) with culinary dependence. Method The first survey included 559 people either living at home without help, with help unrelated to food activities, with help r…	Quantitative	CDOA	878	582	≥ 65	NA	NA	NA	Each participant underwent 2 face-to-face interviews of approximately 60–90 min each to collect nutritional, sociological and wellness data. Mental and cognitive status were inferred from the Geriatric Depression Scale (GDS). For the regression analyses, the independent variable for nutritional status was dichotomized into well-nourished (MNA > 23.5) versus at risk of malnutrition or malnour ishe…	AUPALESENS (1) people living independently at home; (2) people living at home with help unrelated to food activity (e.g. housekeeping, gardening, grooming); (3) people living at home with help related to food activity for at least three meals a week (4) people living in a nursing home. RENESSENS sample : (1) people living at home with help for food purchasing and/or cooking for at least three mea…	2011 and 2015	4 french cities, departments. Interviews were conducted in the individual’s home (or nursing home).	Urban / Rural	Independent	The AUPALESENS survey aimed to compare the malnutrition risk between older people who delegated all or part of meal-related activities (food purchasing, cooking) and older people who were still in charge of their meals. The RENESSENS survey aimed to compare the malnutrition risk when meals were delegated to different third parties: a caregiver, meals_x0002_on-wheels service or nursing home.	Compare malnutrition risk when food related activities (food shopping and cooking) are delagate	*	Eating	The study highlights a strong association between culinary dependence and nutritional risk, and found that about half of seniors who delegated all or part of their food activities were malnourished or at risk of malnutrition. Results from the multivariate analysis for AUPALESENS data showed that people living at home with help for food activities and institutionalised people were at higher risk o…	Results of the AUPALESENS survey reveals an increase in malnutrition risk with increasing dependence, and in particular culinary dependence. For those living at home, the rate of malnutrition risk ranges from 4% among people living independently to 11% among people with care support unrelated to food activities, and 37% among people receiving support for food activities. 53% of participants livin…	Results of the AUPALESENS survey reveals an increase in malnutrition risk with increasing dependence, and in particular culinary dependence. For those living at home, the rate of malnutrition risk ranges from 4% among people living independently to 11% among people with care support unrelated to food activities, and 37% among people receiving support for food activities. 53% of participants livin…	In AUPALESENS, being dependent or institutionalised, older age, being widowed, having a low level of education, having a low income, having more than one chronic disease and suf_x0002_fering from depressive symptoms or cognitive impairment appeared to be significantly associated with a higher risk of malnutrition. In RENESSENS, receiving meals-on-wheel or being institutionalised, having a low inc…		The results observed in the present surveys urge for the need of implementing systematic malnutrition screening in dependent older people, as well as periodic weight recording at least once a month over 70 years old. In addition, not only care staff (home caregivers, caterer, institution staff. . .) but also medical staff (family doctor, nurse. . .) should be trained to the specific needs of olde…
17	Evaluation and intention to use the interactive robotic kitchen system AuRorA in older adults	2022	Zeitschrift für Gerontologie und Geriatrie	Perotti, Luis and Strutz, Nicole	Department of Geriatrics and Medical Gerontology	English	Germany	Background The number of older adults in need of care and living at home is increasing in Europe. At the same time, the number of professional caregivers is decreasing. This development reinforces the need for assistive technology to support care recipients in their own homes and promote their independence. One of the main challenges of independent living is the preparation of food. Interactive r…	Quantitative	CDOA	106	74	≥ 65	73.78	NA	NA	Due to the ongoing coronavirus disease 2019 (COVID-19) pandemic, we conducted an online survey so that the study could be carried out without direct face-to-face contact. We created a detailed video of a prototypical cooking process with the AuRorA system to be used in the survey. Basic data questionnaire basic data about the person completing the questionnaire.	Technology Usage Inventory The answers for the scales curiosity, technology anxiety, interest, usability, usefulness, skepticism and accessibility are given on a 7-point Likert scale.	2019	Berlin	MD /on line	Independent	What are the basic attitudes of older adults towards the technology presented in this study? 2. How do older adults evaluate the AuRorA system in terms of accessibility, perceived usability and usefulness? 3. How do older adults evaluate the intention to use the robotic assistance system?	Robotic assistance system acceptance for meal preparation	*	Cooking	The medium to low evaluation of the AuRorA system in this study is reflected by the results of other studies that have researched the acceptance of older adults regarding robotic assistance sytem. The participants of the present study evaluated the perceived usability of the AuRorA system rather positively. The medium to low ratings for acceptability and usefulness of the AuRorA system could be d…		The average score for accessibility of the AuRorA system was 7.29 (SD = 3.46). A look at the individual items shows that financial accessibility in particular (“I think almost everyone can afford this technology.”) was rated critically (mean score = 1.95, SD = 1.22). Similarly, evaluation of the acquisition effort involved (“I think that acquiring this technology does not require much effort.”) a…
18	`It takes a village': a qualitative study on malnutrition and oral nutritional supplements with older adults in Ireland	2021	European Journal of Public Health	Reynolds, Ciara M. E. and Castro, Patricia Dominguez and Geraghty, Aisling A. and Browne, Sarah and Bardon, Laura A. and Corish, Clare A.	School of Public Health, Physiotherapy and Sports Science, Institute of Food and Health, School of Agriculture and Food Science	English	Ireland	Background: Malnutrition affects approximately 20% of older adult populations in Europe, yet their views on the condition are rarely explored. This qualitative study aimed to explore the experiences of older adults living with malnutrition and prescribed oral nutritional supplements in the community setting. Methods: Semi-structured individual interviews were used to collect data from 13 communit…	Qualitative	CDOA	13	6	≥ 60	80 (interquartile range 19.5)	NA	NA	Semi-structured individual interviews : The interview topic guide included general questions and prompts related to individuals’ awareness of their diagnosis with malnutrition, perceptions of the term malnutrition, barriers to and facilitators of food intake and their experiences of their treatment for malnutrition, including ONS.		Interviews took place between October and December 2019	In day centres for older persons (n ¼ 7), primary care centres (n ¼ 2), University College Dublin (n ¼ 1), and in participants’ homes (n ¼ 3) and lasted 40 minutes on average, Dublin, Ireland	Urban	Independent	This qualitative study aimed to explore the experiences of older adults living with malnutrition and prescribed oral nutritional supplements in the community setting	Experiences of OA living with malnutrition risk, difficulties to identify it and role of informal carers ( lake of food message)	*	Eating	The main theme encapsulates the key messages arising from the four subthemes in that it takes a number of different healthcare professionals, carers, family members and neighbours to identify and care for an individual with malnutrition in the community. The friends, family members and formal carers helped the older people to identify that they were malnourished, played a key role encouraging the…	‘I get by with a little help from my friends’ was constructed as nine of the thirteen individuals interviewed mentioned they received help with grocery shopping and/or cooking from informal carers such as family, friends and neighbours or community-based non-clinical carers as they were unable to carry out these tasks independently.	‘I get by with a little help from my friends’ was constructed as nine of the thirteen individuals interviewed men_x0002_tioned they received help with grocery shopping and/or cooking from informal carers such as family, friends and neighbours or community-based non-clinical carers as they were unable to carry out these tasks independently.		Poor communication within the MDT, both between the hospital and the community and within the community, and the lack of dietetic services in the community. Lack of nutrition information provided to participants.	Participants experienced poor management of malnutrition. Participants with malnutrition reported relying on friends, family and carers with poor multidisciplinary team communication and lack of dietetic support. Patient views should be used to inform public health gudelines and guide future interventions in the community to improve the health status of older adults with malnutrition.
19	Association of Eating Alone With Depression Among Older Adults Living Alone: Role of Poor Social Networks	2021	Journal of Epidemiology	Sakurai, Ryota and Kawai, Hisashi and Suzuki, Hiroyuki and Kim, Hunkyung and Watanabe, Yutaka and Hirano, Hirohiko and Ihara, Kazushige and Obuchi, Shuichi and Fujiwara, Yoshinori	Tokyo Metropolitan Institute of Gerontology : r Social Participation and Community Health, Human Care, Promoting Independence and Mental Health. Faculty of Dental Medicine; Social Medicine	English	Japan	Objectives: Eating alone is associated with an increased risk of depression symptoms. This association may be confounded by poor social networks. The present study aimed to determine the role of poor social networks in the association of eating alone with depression symptoms, focusing on cohabitation status. Methods: Seven hundred and ten community-dwelling older adults were categorized according…	Quantitative	CDOA	761	415	≥ 65	MD	NA	NA	A questionnaire on eating style and social network size. Eating style : Participants were asked: ‘Do you eat a meal with others at least once a day?’ Those who answered ‘no’ were assigned to the eating alone group, while those who answered ‘yes’ were assigned to the not eating alone group. Social network size, and living arrangement - We applied an abbreviated version of the Lubben Social Network…		2017	Itabashi, an urban ward in north-west Tokyo	Urban / Suburban	Independent	The aim of the present study was to determine whether the association between eating alone and depression symptoms, which is an accepted adverse health outcome caused by eating alone in older adults who live alone, can be attributed to a poor social network. Following previous findings, we hypothesize that, among older adults living alone, poor social networks are more strongly associated with gr…	Association between eating alone and depression symptom	*	Eating	Our findings further suggest that the association between eating alone and poor mental health presented by depression symptoms in older adults who live alone is entangled with poor social network, so eating alone may not be a simplex risk factor for mental illness, including depression.This study contributes to correcting claims that eating alone is a harmful lifestyle among every older adult liv…			197 participants who ate alone (27,7% of the sample) and 174 particpants with poor social network (24,5% of the sample). This indicates that both eating alone and poor social network size result in greater SDS scores. However, those living alone showed a significant main effect only with social network size (ie, not with eating alone), indicating that poor social network size results in greater S…
20	Effect of eating alone on dietary practice in community-dwelling elderly in Japan	2021	Progress in Nutrition	Ishida, Akira and Ishida, Emiko	Health Science	English	Japan	Objective: Our study aimed to examine whether eating alone has negative effects on dietary practices among community-dwelling elderly in Japan, while considering gender and cohabitation status differences. Methodology: Individual data for adults >= 65 years old was obtained from two nationwide Surveys of Attitudes towards Food and Nutrition Education (Shokuiku) conducted by the Ministry of Agricu…	Quantitative	CDOA	1336	696	≥ 65	MD	NA	NA	Combined data for adults, aged 65 years old or above, from the two independent Surveys of Attitudes toward Food and Nutrition Education (Shokuiku), conducted by the Ministry of Agriculture, Forestry and Fisheries		November 2016 and November/December 2017.	Japan	Urban / Rural	Independent	Our study aims to examine the effect of eating alone on dietary practices among community-dwelling elderly, while considering gender and cohabitation status differences.	Effect of eating alone on dietary practices, gender and cohabitation status	*	Eating	Suggest that single men, of whom 93.5% (58 of 62 individuals) usually eat alone, are least likely to attempt and actually practice a favorable dietary lifestyle, followed by men living with family and eating alone. This clearly indicates that eating alone is significantly associated with unfavorable dietary practices among elderly. Demonstrating that eating alone is related to a less varied diet.…		Irrespective of whether they lived alone or with family, no significant association between eating alone and dietary practices was found among female elderly individuals. This is probably because elderly women are generally much better at cooking than men and have more experience with cooking, as is the case with housewives in Japan.	Of the 1,336 elderly individuals, although 962 (72.0%) ate with companions almost every day, 217 (16.2%) ate all meals alone almost daily, 41 (3.1%) ate alone four or five days a week, 60 (4.5%) ate alone two or three days a week, and 56 (4.2%) ate alone one day a week. This implied that 23.8% of the elderly in the study population ate all meals alone more than two days a week. Even among the 1,1…		To effectively prevent Community-dwelling elderly in general and single living elderly in particular from social exclusion, detailed evaluation of current social security measures such as community meals, food and daily necessities sales by mobile vehicle stall, and home delivery service of food and beverage remain to be analyzed in the future.
21	Which Japanese Older Adults are Least Likely to Enjoy Favorable Dietary Practices?	2019	International Journal of Gerontology	Ishida, Akira and Ishida, Emiko	Graduate School of Agricultural Science	English	Japan	Background: With Japan becoming a super-aged society, extending healthy life expectancies resulting from favorable dietary practices in old age becomes an important policy agenda to curb the rapid increase in government healthcare expenditures. We clarify the comprehensive relationship between dietary practices among community-dwelling older adults and family structure. Methods: Individual data o…	Quantitative	CDOA	483	MD	≥ 65	MD	NA	NA	Survey of attitudes toward Shokuiku. 1. To what extent do you try to make a habit of eating a well-balanced diet in your daily life? (4 = very high, 3 = high, 2 = low, 1 = very low) ; 2. How many days do you eat a main dish (an energy source of carbohydrates such as rice, bread, or noodles), main side dishes (main source of protein and fat such as fish, meat, eggs, or soybean products), and sub-s…		2012	Japan	Urban / Rural	Independent	The present study aimed to clarify the comprehensive relationship between dietary practices among community-dwelling older adults and family structure. Factors under consideration included age, knowledge of food and nutrition, self-reported health status, self reported economic status, and place of residence.	clarify the comprehensive relationship between dietary practices among community-dwelling older adults and family structure (age, status, residence, knowledge, enjoyment, subjective health status)	*	Eating	This indicates that, irrespective of gender, single older adults living alone are less likely to pursue well-balanced dietary habits, follow a well-balanced diet, attempt to enjoy eating meals, and enjoy their meals after adjusting for possible including age, self-reported health, food knowledge, and residencecovariates,location. These findings suggest that the existence of other family member(s)…	There were no significant differences in dietary practices based on residence location. However, there was one exception: rural-dwelling older adults (who could produce their own food), tended to consume more vegetables than individuals in urban areas.	Odds ratios for “food knowledge” were significantly greater than 1.0, indicating that more food knowledge is related to greater enjoyment of dietary practices. Although causality between the extent of enjoying dietary behaviors and “food knowledge” cannot be determined by our cross-sectional analysis, this finding does suggest that strengthening education, such as free cooking classes (especially…	Considering our findings no clear difference in dietary satisfaction between urban and rural-dwelling older adults, residence does not appear to be an important factor for determining healthy dietary practices.		In a situation where a family safetynet embedded as a social norm in Japanese society has been weakened with the rapid increase in the proportion of single older adults, community-based coping programs conducted by volunteers, non-governmental or non-profit organizations, and the Council of Social Welfare should be strengthened to prevent these single older adults from following unhealthy dietary…
22	Relationship Between Neighborhood Food Environment and Diet Variety in Japanese Rural Community-dwelling Elderly: A Cross-sectional Study	2022	Journal of epidemiology	Gomi, Tatsunosuke and Kitayuguchi, Jun and Okuyama, Kenta and Kamada, Masamitsu and Inoue, Shigeru and Kamioka, Hiroharu and Mutoh, Yoshiteru	Physical Education and Medicine Research Center, Department of Environmental Symbiotic Studies, Center for Primary Health Care Research, Department of Health and Social Behavior, Department of Preventive Medicine and Public Health, The Research Institute of Health Rehabilitation	English	Japan	Background: Food access is an important aspect of health promotion for the elderly. The aim of this study was to investigate the relationship between distance to the nearest food store and diet variety in rural community-dwelling elderly Japanese. Methods: This cross-sectional study analyzed data from 1,103 elderly participants surveyed by mail in rural areas of Japan. Diversity of food intake wa…	Quantitative	CDOA	1103	576	≥ 65	70	NA	NA	Geographic information system (GIS; ArcGIS 10.5.1 software from ESRI Corporation, Redlands, CA, USA) was used to estimate road network distance between each participant’s actual residential location and nearest food store. Food environment was measured subjectively via questionnaire. Participants were asked, “Have you eaten any in-house garden vegetables in the past year?”, and were to answer eit…		2016, 2018	Rural mountainous region in Shimane, Japan	Rural	Independent	In this study, we hypothesized that poor accessibility including all type of food store were associate with lower diet variety among Japanese elderly. We aimed to investigate the relationship between distance to the nearest food store and diet variety.	the relationship between distance to the nearest food store and diet variety.	*	Food Shopping	The proportion of low DVS was 59.4%. Median distance to nearest food store for all participants was 840 m (329–1,782 m Q1 to Q3). This cross-sectional study examined the relationship between food environment and diet variety among elderly Japanese living in rural areas. Results showed a significant association between distance from home to nearest food store and lower diet variety. Distances to n…	There was a significant trend for high PR of low DVS to increase with greater distance to each type of store. Moreover, there was a significant tendency for risk of lower DVS with greater distance to supermarket and convenience store; small food stores were not significantly related to low DVS in the adjusted model. Sensitivity analyses detected a significant relationship between DVS and distance…		Frequency of meat consumption was significantly low in Q2 and Q4 for distance to nearest food store (Table 3). There was a significant trend towards increased PR for low frequency of fruit intake with increased distance to nearest food store.		Specific interventions may be needed for areas at high risk of low diet variety, such as locations that are far from food stores, especially supermarkets and convenience stores.
23	It is not just a meal, it is an emotional experience ”A segmentation of older persons based on the emotions that they associate with mealtimes	2014	Appetite	den Uijl, Louise C. and Jager, Gerry and de Graaf, Cees and Waddell, Jason and Kremer, Stefanie	Consumer Science & Health, Food & Biobased Research ; Department of Human Nutrition	English	The Netherlands	Worldwide, the group of older persons is growing fast. To aid this important group in their food and meal requirements, a deeper insight into the expectations and experiences of these persons regarding their mealtimes and snack times is needed. In the current study, we aim to identify consumer segments within the group of vital community-dwelling older persons on the basis of the emotions they as…	Quantitative	CDOA	392	234	≥ 55	65.8	NA	NA	Three questionnaires ; 234 questions. First emotion, second mealtime functionality, Questionnaire 3a focused on health and taste attitudes and questionnaire 3b focused on food neophobia and food fussiness.		MD	On line, The Netherlands	MD /on line	Independent	We aim to identify consumer segments of vital community-dwelling older persons on the basis of the emotions that they associate with their mealtimes. We describe these segments using the functionality of mealtimes, health and taste attitudes, food neophobia, and food fussiness.	Emotions associate with functions of mealtime	*	Eating	3 segments were described: ‘Nutrition concerned’, ‘Fast and healthy’ and ‘Traditional couponers’. Then 4 segments that differed in level of financial independence, healthiness, isolation, socially withdrawnness, solitariness, activity, and acceptance of being ‘old.’In the current study, we aim to identify consumer segments of vital community-dwelling older persons on the basis of the emotions tha…			Emotions of Mealtimes: Participants strongly related mealtimes to ‘pleasantness,’ whereas ‘disgusted’ was least associated with these times. Participants linked emotions such as ‘pleased,’ ‘good,’ ‘interested,’ ‘satisfied,’ and ‘whole’ more strongly to breakfast, lunch, dinner, and dessert. In addition, the emotions ‘warm,’ ‘daring,’ ‘eager,’ ‘enthusiastic,’ ‘happy,’ and ‘adventurous’ were experi…
24	Exploring the functional mealtime associations of older adults through consumer segmentation and a means-end chain approach.	2016	Appetite	den Uijl, Louise C. and Jager, Gerry and de Graaf, Cees and Kremer, Stefanie	Consumer Science & Health - Department of Human Nutrition	English	The Netherlands	Senior consumers are a rapidly growing and highly heterogeneous part of the world's population. This group does not always meet its recommended protein intake, which can negatively impact on their physical functioning and quality of life. To date, little is known about their motivations to consume protein-rich meals. In the current study, we therefore aim to identify consumer segments within the …	Mixed	CDOA	398 ; 40.	240 ; 20	≥ 55	65.8 (y) ± 5.9 (SD)) ; 66.9 (y) ± 4.8 (SD))	NA	NA	3 Questionnaires. The first ques tionnaire explored 15 EsSense Profile® emotions for seven mealtimes: breakfast, morning snack, lunch, afternoon snack, dinner, dessert, and evening snack. The second questionnaire focused on mealtime functionality. The par ticipants rated 13 functionality constructs (hunger, habit, liking, cosiness, pleasure, energising, rewarding, healthiness, pleasing, calming, …	Focus group discuss their motives for choosing meals/food. The interview started with a number of introductory questions to create a pleasant interviewing atmosphere. Subsequently, the participants were visually exposed to a self-taken picture of their regular evening meal. Interview guide items that were present on the photo as well (e.g. type of dish, presence glass/wine etc.) were used as star…	MD	Sento Panel - The Netherlands	MD /on line	Both	In the current study, we therefore conducted two studies to explore mealtime functionality in vital community-dwelling older consumers	Analysis of mealtime and cooking functionality	**	Cooking and Eating	Older consumers can be divided into three segments differing with regard to mealtime functionality.		Cosy socialisers : Around one third of the cosy socialisers like the challenge (30%) of exploring new meals and products (35%), as this provides them satisfaction (65%). Some members even indicate cooking (50%) as their hobby (60%). Cooking too much, so that it results in food waste, is not appreciated by approximately one third of the group. Physical Nutritioners : They use ready-products (55%) …	Cosy socialisers consume their meals because they consider it to be a cosy/sociable occasion. They also report that they eat because they like it and because they consider it to be a pleasure. These persons associate mainly positive emotions with their meals (‘pleasant’, ‘pleased’, ‘good’, ‘satisfied’, ‘whole’, and ‘happy’). Cosy socialisers are on average 66.4 years old ±5.4 (SD), 43% are male. …	As observed for the cosy socialisers, physical nutritioners have a low awareness of proteins in relation to their daily diet (40%), and some even consider this to be non-applicable to them (35%). Nonetheless, if for any reason they needed to increase their protein intake, persons of this cluster intend to adhere to it (50%). They link this increase in protein intake to weight management (75%) and…	These clusters are expected to provide actionable insights for the devlopment of protein-rich products/meals and communication strategies tailored to the nutritional and functional needs of vital community-dwelling older consumer.
25	Supporting eating behaviour of community-dwelling older adults: co-design of an embodied conversational agent	2021	Design for Health	Kramer, Lean L. and Blok, Marije and van Velsen, Lex and Mulder, Bob C. and de Vet, Emely	Consumption and Healthy Lifestyles group, Sociology, National Foundation for the Elderly, Roessingh Research and Development, eHealth cluster, Biomedical Signals and Systems Group, Strategic Communication group,	English	The Netherlands	In order to support community-dwelling older adults with healthy eating behaviours, Embodied Conversational Agents (ECAs) may be an effective and engaging medium. However, ECAs have not yet been found to be capable of engendering behaviour change, which is partly attributed to the absence of a match with users' practices, needs and preferences. Hence, we describe a co-design process with older ad…	Qualitative	CDOA	13	12	≥ 65	88	NA	NA	The aim of the diary was to obtain background information of the participants, and to trigger participants to think about their lifestyle. For demographics, participants were asked about their gender, age, educational level, household composition, marital status and number of children. To gain insight in participants’ lifestyle, a combination of questions (e.g. ‘Are you satisfied with your surrou…	3 Sessions of "Focus group". The aim of the first session was to identify and understand the factors contributing to healthy living and (un)healthy eating, and the context in which these take place.The aim of the second session was to explore healthy eating advice considered suitable by older adults. The aim of the third session was to create the appearance of the ECA and its communication style.…	MD	Country side and urban region of Netherlands	Urban / Rural	Independent	Therefore, the aim of the current paper is to describe a co-design process with older adults that informs both the content and the appearance of such an ECA.	The aim was to identify and understand the factors contributing to healthy living and (un)healthy eating, and the context in which these take place.The aim of the second session was to explore healthy eating advice considered suitable by older adults. The aim of the third session was to create the appearance of the ECA and its communication style. Physical barrier for food shopping/Cooking and st…	***	Food shopping, Cooking and Eating	The first main finding is that older adults approach eating from a holistic perspective. This means that they do not only evaluate eating in terms of nutrients, ingredients, or components, but in terms of eating mindful and well-balanced. Second, action planning and self-monitoring are the preferred approaches towards changing eating behaviour among older adults. The aim is to increase perceived …	A first and most often mentioned physical barrier towards a healthier diet was the process of buying and preparing food. When the body ages, it was often mentioned that these tasks become harder and cost too much effort. These include buying pre-cooked vegetables.	A first and most often mentioned physical barrier towards a healthier diet was the process of buying and preparing food. When the body ages, it was often mentioned that these tasks become harder and cost too much effort. They explained spreading cooking activities over the day. In addition, fresh and natural foods were also mentioned a couple of times as being healthy. The participants also discu…	The most important aspects of healthy eating could be divided into the themes ‘balanced’ [The first subtheme was ‘eating regularly’, and meant eating throughout the day and at set times, The second subtheme was ‘eating variedly’, and referred to the consumption of different foods every day, The last subtheme was ‘eating in moderation’, referring to eating a suitable portion size. Participants com…	The most important aspects of healthy living mentioned could be divided into four themes: ‘social context’, ‘autonomy’, ‘positive mindset’ and ‘nature'. Some particular foods were discussed, and it became clear that health literacy differs among the participants (e.g. healthiness of orange juice, nuts, and certain biscuits). Pieces of advice to overcome the knowledge barrier consisted of looking …
26	Low awareness of community-dwelling older adults on the importance of dietary protein: new insights from four qualitative studies	2021	Journal of Nutritional Science	Linschooten, Joost O. and Verwijs, Marije H. and Beelen, Janne and de van der Schueren, Marian A. E. and Roodenburg, Annet J. C. and Consortia, ConsuMEER and Consortia, ConsuBETER	Department of Food Science & Technology, Department of Nutrition and Health, Sensory and Consumer Science	English	The Netherlands	Meeting the recommended daily protein intake can be a challenge for community-dwelling older adults (CDOA). In order to understand why, we studied attitudes towards protein-rich products and healthy eating in general; identified needs and preferences, barriers and promotors and knowledge regarding dietary behaviour and implementation of high protein products. Attitudes towards protein-rich produc…	Qualitative	CDOA	188	115	≥ 65	Study 1 : 80⋅4±6⋅8, studies 2,3,4 the overall mean age was 75⋅6±7⋅8 years	NA	NA	Study 1: the ConsuMEER study was a single-blind randomised controlled trial with 100 CDOA switching from selfprepared to commercially available home-delivered hot meals and dairy products during 28 day. The intervention group (I) received meals and dairy products high in protein (≥20 energy%); the control group (C) received standard meals and dairy products low(er) in protein (<20 energy%). Dieta…	To gain insights into opinions on healthy eating and attitudes towards high protein products, a qualitative research design was used for the collection and analysis of the data from participants from the ConsuMEER study (study 1) with Focus Group. Subsequently, in three additional studies, qualitative research techniques were used. To identify needs and preferences with regard to products, meals …	February and March 2017 / April and June 2019	National Survey : Database of a meal delivery service / Hertogenbosch region	Urban / Rural	Independent	The present study aimed to combine the results of these four studies to provide more comprehensive insights into attitudes, barriers and behaviour of CDOA regarding protein consumption. The present study aimed to identify determinants, barriers and promotors with regard to an adequate protein intake among Dutch CDOA. In addition, we investigated opportunities for modification of their current die…	aimed to identify determinants, barriers and promotors with regard to an adequate protein intake among Dutch CDOA. In addition, we investigated opportunities for modification of their current dietary behaviour in order to increase protein intake.	*	Eating	The results of the present study show that almost one third of the participants had a high risk of a too low protein intake (<1⋅0 g/kg bw/d), which is more common with low income. Participants often stated that mainly fruits and vegetables are important for a healthy diet, but they were mostly unaware of the importance of dietary protein, or products that contain protein. Accordingly, older adult…	We observed a substantial difference in the risk of low protein intake between subjects with a low income compared with subjects with a higher income. All participants indicated that they did their own groceries in the supermarket, sometimes supported by family or friends. They preferably visited the nearest supermarket, due to physical limitations. Physical deterioration could also lead to depen…	Finally, none of the participants indicated the need for enriched products, such as milk with added calcium, fibres in muesli, yoghurt products with added protein, since they considered themselves sufficiently skilled to compose a healthy diet containing all nutrients. Therefore, enrichment of food products was not seen as requirement. Another major barrier for the use of high protein products is…	Discussions revealed that the main driver to consume foods/products is palatability. Some participants even indicated to mistrust information on products, and preferred verification with a medical specialist or on the internet. Based on the pictures of thirty subjects, it became clear that almost all participants consumed their meals at the dinner table and that they set the table before having a…		One of the challenges for professionals would be to increase knowledge and awareness, motivate older adults to change their eating pattern and optimise protein intake, in a personalised approach. Based on several barriers and limitations, supermarkets could play a key role in promoting the use of high protein products. However, to increase the chance of a successful change, solutions should fit w…
27	Use and Effect of Embodied Conversational Agents for Improving Eating Behavior and Decreasing Loneliness Among Community-Dwelling Older Adults: Randomized Controlled Trial	2022	JMIR Formative Research	Kramer, Lean L. and van Velsen, Lex and Clark, Jenna L. and Mulder, Bob C. and de Vet, Emely	Consumption and Healthy Lifestyles, eHealth cluster, Biomedical Signals and Systems Group,Center for Advanced Hindsigh, Strategic Communication Group	English	The Netherlands	Background: Embodied conversational agents (ECAs) have been proposed as a promising interaction modality for the delivery of programs focused on promoting lifestyle changes. However, it is not understood what factors influence the health effects of ECAs or their use. Objective: We aimed to (1) identify whether ECAs could persuade community-dwelling older adults to change their dietary behavior an…	Quantitative	CDOA	32	18	≥ 65	73	NA	NA	Participants in the first cohort received access to the 8-week intervention immediately, while participants in the second cohort served as a control group, receiving access to the intervention after being placed on a 4-week waiting list. Intake questionnaire. They were asked to report their demographic, their possession of a device to use for the study, and their motivation to participate. All pa…		MD	The Netherlands	MD	Independent	The objectives of this study were to (1) identify whether ECAs could persuade community-dwelling older adults to change their dietary behavior and decrease their loneliness, (2) assess the pathways to these effects, and (3) understand ECA use.	identify whether ECAs could persuade community-dwelling older adults to change their dietary behavior and decrease their loneliness, (2) assess the pathways to these effects, and (3) understand ECA use.	*	Eating	This study illustrates how to use a conceptual model to guide the evaluation of an ECA service in terms of both its level of use and its health effects, although it did not provide us with any conclusive evidence of its actual effectiveness.		Health Effects: About half of the participants mentioned that they did introduce changes into their diet, such as cooking with more fresh ingredients, baking bread, eating more fruits and vegetables, and eating less meat		Health Effects: a majority mentioned that the food diary helped them to become aware of their food intake. Some people were even shocked by the observation that they had such a fixed eating pattern and described PACO as a wake-up call. Also, the chat connected a few people with each other and resulted in one-on-one contacts. Use-Related Outcome: In total, 30 (94%) participants indicated that they…	The results showed that neither the ease of use of the PACO service nor the user experience explained the extent to which it was used. Furthermore, the use of PACO did not result in improved fruit, vegetable, or liquid intake or reduced loneliness. On the other hand, we can also take these results as valuable lessons for the future design of eHealth services. They were “deciding about acting.” Ho…
28	Eating less the logical thing to do? Vulnerability to malnutrition with advancing age: A qualitative study	2020	Appetite	Chatindiara, Idah and Sheridan, Nicolette and Kruger, Marlena and Wham, Carol	College of Health	English	New Zealand	The aim of this qualitative inquiry was to explore older New Zealanders perspectives and experiences of food and nutrition intake, to gain insights to factors that influence vulnerability to malnutrition risk at older age. Participants represented an ethnically diverse group of nutritionally vulnerable older adults (five malnourished and nine at risk), with most participants identifying as having…	Qualitative	CDOA	16	9	≥ 65	81	NA	NA	Face to face in depth Interviews: 1. Eating routines – Current food and nutrition intake. Can you tell me your usual or normal eating routine/habits? Types of foods and drinks regularly consumed ; Frequency: Usual number of meals consumed daily ; Eating arrangements (alone vs. with others). 2. Vulnerability to nutrition risk factors – Changes with advancing age : How would you describe your appet…	A Tanita bathroom scale (Model THD-646) was used for weighing the participants;	March-May 2018	Auckland - All interviews were conducted in the participants' homes	Urban	Both	The aim of this qualitative inquiry was to explore older adults’ perspectives and experiences of food and nutrition intake, and to gain new insights to factors that influence vulnerability to malnutrition risk at older age.	explore older adults’ perspectives and experiences of food and nutrition intake, and to gain new insights to factors that influence vulnerability to malnutrition risk at older age (food shopping difficulties and strategies, cooking difficulties or lazy and strategies, eating diffiuclties loss of appetite..)	***	Food shopping, Cooking and Eating		Participants actively made decisions to reduce activities related to grocery shopping. The remaining seven participants said their current food preference had changed over time and although they enjoyed foods they ate when younger, their health and financial status now influenced what they ate. A strong preference for fruits and vegetables was displayed, although most participants complained abou…	Several participants mentioned that they often eat whatever was easy to prepare and that they cooked less often because they felt lazy. This tended to lead to eating the same foods during the week and small quantities of food. Participants also spoke of getting help to prepare meals. Despite their fatigue, they valued eating well and were trying their best to manage their low energy levels includ…	Three meals a day and skipping meals was uncommon. Rarely ate between-meals. 3 particpants had been prescrIbed ONS. The major change noted with regards to eating habits was a reduction in the amount (portion size) of food consumed at mealtimes. Several participants specifically said they probably ate only half of what they had eaten in the past. Older adults reported a reduction in the amount of …	Most participants were satisfied with their knowledge about healthy eating from magazines, television or radio. A few participants said their nurse or doctor had offered advice. In general, most participants did not seek nutrition advice because they felt they were already doing their best to eat healthily. In an effort to eat only foods best for their health, participants tended to categorise fo…	Participants were not concerned about eating less food, they rationalised this was because they were undertaking less physical activity Participants valued activity, particularly walking, but were hindered by mobility challenges. Given they perceived they should eat less because they were not undertaking much physical activity, strategies to improve physical function among vulnerable older adults…
29	Promoting dietary awareness: Home-dwelling older adults' perspectives on using a nutrition application	2020	International Journal of Older People Nursing	Aure, Caroline Farsjø¸ and Kluge, Anders and Moen, Anne	Faculty of Medicine, Institute of Health and Society - Department of Education, Faculty of Educational Sciences	English	Norway	Aims and objectives: This study investigated older adults' experiences of using the Appetitus app with support from healthcare professionals. Background: Good nutrition status is important for good health when ageing. However, as undernutrition remains a prevalent and persistent problem among older adults, the study explored whether technology affords innovative support for nutritional self-care …	Qualitative	CDOA	18	12	≥ 65	81	NA	NA	Participants used appetitus during 8 weeks. Participants were provided with an iPad with the Appetitus app and mobile Internet installed. Thirteen local healthcare professionals were responsible for training and supporting the participants during the study period. Healthcare professionals included nurses, nurse aids and nursing students.	The researchers met study participants in their home, prior to starting using the app, for structured interviews to gather demographic, nutritional and care needs information. Participants were interviewed a second time after they had used the app for 8 weeks. These interviews were semi-structured and were supported by a thematic interview guide. Each interview began with an open question about t…	November 2016 and January 2017	3 norwegian municipalities	Urban	Home help	This study investigated older adults' experiences of using the Appetitus app with support from healthcare professionals.	Technology for nutrition intervention. investigated older adults' experiences of using the Appetitus app with support from healthcare professionals.	*	Eating	This study reports on feasibility of using technology for early intervention to strengthen nutrition self-care among nutritionally vulnerable older adults. Most participants used the self-monitoring dietary function in the app regularly for 8 weeks. Support from healthcare professionals was considered important to build confidence to use the app and experiencing it as meaningful. Based on the res…	Mobilisation of self-reflection on dietary habits: The Appetitus app presents pictures of a selection of meals, snacks and beverages, reminding participants of meals they might like but had not eaten for a while. Many participants described how their diet had become more varied as a result of inspiration by the app, and some reported that they actively used it for meal planning and grocery shoppi…		However, they also emphasised that key elements of their diet, such as eating fish twice a week, were based on well-established routines and habits. When talking about their nutritional practices, participants tended to focus on healthy parts of their diet, such as fruit and vegetables, fish and whole-grain bread. Our results point to how the core elements in the designs of the app, meal plan tha…	Several participants found the dishes suggested by the Appetitus app as healthy and felt that using the app confirmed that their diet was good. For others, the app increased consciousness of more healthy choices. Two participants told about various efforts to lose weight during adult life, and now both struggled with unintended weight loss and poor appetite. They described how using Appetitus led…	Dietary self-assessment with direct feedback supports awareness of healthy nutrition in old age. Tools developed specifically for older adults can in_x0002_crease opportunities active participation when iteracting with healthcare services.
30	Consumer and Dietary Behaviour of Polish Silver Singles	2020	Problemy Zarzadzania-Management Issues	Zalega, Tomasz	Faculty of Management	English	Poland	Purpose: The goal of the study is to analyse food expenditure, dietary behaviour and the frequency of food purchases in Polish silver singles' households as well as key factors affecting their decisions in this respect. Design/methodology: The analysis is based on a survey questionnaire administered between 1 February and 30 October 2018 in a sample of 2476 elderly people living alone in ten Poli…	Quantitative	CDOA	2476	1713	≥ 65	74	NA	NA	Survey questionnaire: The tool used to conduct the research was an original questionnaire comprising 35 closed-ended questions regarding consumer behaviour of Polish silver singles, including food expenditure and dietary behaviour of the respondents. In order to obtain information about the food consumed, a questionnaire concerning consumption frequency was used, covering basic groups of food pro…		1 February to 30 October 2018	The survey was conducted among participants of the University of the Third Age (UTA) at state universities in: Warsaw, Cracow, ódě, Poznañ, Gdañsk, Katowice, Lublin, Biaïystok, Toruñ and Wrocïaw, as well as among members of parochial clubs in parishes located in the Archdioceses of War saw, Cracow, ódě, Biaïystok, Gdañsk, Katowice, Lublin, Poznañ, Wrocïaw and the Dioceses of Warsaw-Praga and To…	Urban	Independent	The goal of the study is to analyse food expenditure, dietary behaviour and the frequency of food purchases in Polish silver singles’ households as well as key factors affecting their decisions in this respect.	Analyse food expenditure on food decision. Food knowledge confusion	*	Food shopping	Food expenditure ranked second in the expenditure structure of silver singles’ households. The variation of the shares of food expenditure is largely dependent on their monthly disposable income and place of residence. The wealthiest households consume more fruit and vegetable juices, yoghurt and milk drinks, fish and fresh vegetables and fruit while poorer households consume more bread, flour, p…	As regards the expenditure structure, food ranked second in total spending. This category accounted for 21.9% of the monthly disposable income of the surveyed single-person households. Over 67% of silver singles pointed to food as the most important need. The indication of food as a fundamental need in the hierarchy of all consumption needs is natural because it is a basic need that simultaneousl…		Compared with the lowest-income households (up to PLN 2000.00), silver singles’ households earning a monthly income of more than PLN 4000.00 consumed over three times more fruit and vegetable juices, yoghurt and milk drinks, almost two and a half times more fish and vegetables, and nearly twice more fruit. Households with the lowest incomes ate more bread, flour, potatoes, and sugar. Furthermore,…	Seniors, including silver singles, often do not associate diseases with improper dietary behaviours. A monotonous diet is their big mistake. Numerous diseases and medications increase the risk of undesirable interactions, making diet modifications necessary and limiting the free choice of food. Following the survey, it can be concluded that more than 2/5 of silver singles pay attention to whether…
31	Associations between socio-demographics, nutrition knowledge, nutrition competencies and attitudes in community-dwelling healthy older adults in Singapore: findings from the SHIELD study	2021	Journal of Health Population and Nutrition	Ong, Rebecca Hui San and Chow, Wai Leng and Cheong, Magdalin and Lim, Gladys Huiyun and Xie, Weiyi and Baggs, Geraldine and Huynh, Dieu Thi Thu and Oh, Hong Choon and How, Choon How and Tan, Ngiap-Chuan and Tey, Siew Ling and Chew, Samuel Teong Huang	Health Services Research, Department of Dietetic and Food Services, Abbott Nutrition Research and Development, Care and Health Integration, Department of Geriatric Medicine	English	Singapore	Background: Nutrition literacy refers to an individual's knowledge, motivation and competencies to access, process and understand nutrition information to make nutrition-related decisions. It is known to influence dietary habits of individuals including older adults. This cross-sectional study was designed to: (1) understand the nutrition knowledge, competencies and attitudes of community-dwellin…	Quantitative	CDOA	400	217	≥ 65	71.2	NA	NA	Nutritional status of pa_x0002_ticipants was assessed by trained study personnel using the Malnutrition Universal Screenig Tool MUST . The NLQ consisted of three main components namely nutrition knowledge, competencies and attitudes		Convenience sampling was used to recruit participants between September 2017 and January 2018.	Four study sites located in the eastern part of Singapore	Urban / Suburban	Independent	The overall aim of this cross-sectional study is to understand the nutrition knowledge, competencies and attitudes of community-dwelling older adults aged 65 years and above in Singapore. The secondary aims are to: (1) examine the associations between nutrition knowledge, and socio demographic factors, competencies (e.g., ability to obtain and understand information on nutrition) and attitudes an…	Nutrition knowledge, competences, demographic characteristic	*	Eating	This is the frst study to examine the nutrition knowledge, competencies and attitudes among relatively healthy older adults. Education was associated with the self-reported ability to seek and verify nutrition information while caregiving arrangements might have an infuence on the responsibility of food decisions and consumption of home-cooked meals among the study population. Moreover, higher nu…	More females made their own food decisions (p<0.001) and consumed home-cooked food compared to males. Compared to those who lived alone, those who were living with others were more likely to report leaving food decisions to others (p=0.004). In terms of caregiving arrangements, for older adults who reported self-caregiving, majority (81.0%) made their own food decisions and was able to access hea…	More females made their own food decisions (p<0.001) and consumed home-cooked food compared to males. More males agreed that they would eat simpler meals if alone/with spouse. Majority preferred eating home-cooked meals (94.5%). Older adults who are cared for by family or others reported a higher likelihood of consuming home cooked meals compared to those who are self-reliant for care.		Gender differences between nutrition knowledge, competencies and attitudes. Compared to males, more females correctly identifed portion sizes for wholegrains (58.1% vs. 38.3%;) shows the associations of socio-demographic factors with competencies and attitudes. Compared to those with primary level education or below, more individuals with higher educational qualifcation reported having the abilit…	Community-based programs that enable older adults to gather in common social spaces to partake in meals together which concurrently allow for the formation of an informal social network may be effective targeted approach to help improve nutritional intake, particularly among older adults who tend to eat alone as a result of poor social network. Community and clinical nutrition educational program…
32	An evaluation by elderly people living at home of the prepared meals distributed by their municipality - a study with focus on the Swedish context	2014	Global Journal of Health Science	Pajalic, Oleg and Pajalic, Zada	Health Sciences - Nutrition and Management	English	Sweden	Prepared meals distributed by municipalities is a service to elderly people, or persons with health related impairments, who live in their own home, have difficulties preparing their own food and cannot meet their food requirements in any other way. This study aimed to provide a brief picture of how elderly people living at home perceive the food they receive through their municipal food service …	Quantitative	CDOA	274	173	MD	MD	NA	NA	Questionnaires: gender, length of time for receiving, how many days the meals was distributed, taste, variation of dishes, alternatives dishes, special diet available, satisfaction level special diet, with delivery time, size, if relatives, service offer assistance during meal times, evening or snack available, suggestion		March 2019	Medium size municipality in Sweden	Urban	Home help	This study aimed to provide a brief picture of how elderly people living at home perceive the food they receive through their municipal food service and what is important to them.	perception of food they receive by MOW	*	Eating				Those who received meals often (DPW) are satisfied with the portion size and delivery time but those who have received municipal FD over a longer time were not satisfied with the alternatives (ALT) they have been offered. That could be explained by the municipal FD receivers being tired of the same menu over time. Those who receive special food (OTH) are not satisfied with the taste (SAT). Furthe…		Development of the food distribution service by systematic quality insurance and interactive knowledge exchange between the producers and consumers seems to be a way to promote a more holistic and individual adjusted service
33	Managing food shopping and cooking: The experiences of older Swedish women	2001	Ageing and Society	Sidenvall, B and Nydahl, M and Fjellstrom, C	Department of Public Health and Caring Sciences, Department of Domestic Science.	English	Sweden	The aim of the research reported in this paper was to study older Swedish women's experiences of managing food shopping and cooking as part of an independent life in different family situations. The research approach was qualitative, using informal ethnographic interviews and thematic analysis. Twenty-three single-living and 18 cohabiting Swedish women, aged 64-67, 74-77 and 84-87, participated. …	Qualitative	CDOW	41	41	≥ 65	MD	NA	NA	Ethnographic interviews: 41 interviews with older women, in their own homes, who stated that they were willing to talk about their experiences related to shopping and cooking food. 1/ family situation, 2/ how the women managed shopping, 3/ how the women managed cooking, 4/ experiences of managing food shopping and cooking. The last three areas were supplemented with specific questions : 1/ Where …	Reporting their nutritional intake	December 2012.	Town or the surrounding rural area in central Sweden	Urban / Rural	Independent	The aim was to study older Swedish women’s experiences of managing food shopping and cooking, as part of an independent life in different family situations	Experiences of managing food shopping and cooking to maintain their food intake	**	Food Shopping&Cooking	Being active through familiar routine : In summary, the women, especially the octogenarians and septuagenarians, proceeded from familiar routines, both when they went food shopping and when they cooked. They could thereby manage and be active, and this they highly valued. Further, these activities are seen to keep them active and healthy, which is a prerequisite for an independent life. The young…	Being active through familiar routine: The women expressed how important it was for them to be independent and to manage daily activities, such as household work, as they always had done, even though they had grown older. One part of being independent is to be able to shop for food and to cook. The inspiration for what to cook often came when they saw the products in the shop. Therefore, they wan…	Being active through familiar routine: The women expressed how important it was for them to be independent and to manage daily activities, such as household work, as they always had done, even though they had grown older. One part of being independent is to be able to shop for food and to cook. In that sense, they kept to their old products and searched for well-known foods. The availability of w…			To give help to a skilled widow, mourning her husband, is complicated when she is also in the process of adapting to declining ability and sad about that. During this process, she risks losing self-esteem, and help therefore must be given in a tactful manner. One way is to help her go shopping and to continue to make her own choices. In that way she keeps up-to-date about food
34	Older women's perceptions of independence versus dependence in food-related work	2003	Public Health Nursing	Gustafsson, K and Andersson, I and Andersson, J and Fjellstrom, C and Sidenvall, B	Department of Public Health Care and Caring Sciences, dietitian, ethnologist, Department of Domestic Science	English	Sweden	This qualitative study aims to explore the cultural meaning of accomplishing food-related work by older women, when disease has diminished their abilities and threatens to make them dependent. Seventy-two women with stroke, rheumatoid arthritis, and Parkinson's disease, as well as women without those diseases, were interviewed. All were living at home. Results showed that older women valued indep…	Qualitative	CDOW	72	72	≥ 65	74.9	NA	NA	This qualitative study is part of the project Meals, Eating Habits and Nutrient Intake Among Elderly Women (MENEW). Four researchers conducted interviews in the informants’ homes. The interview questions were open ended, covering topics specified in the question guide : Demography — Living arrangement — Social network — Occupation in former life Health status — Perceived health — Disease experien…	All women reported dietary intake for 5 days.	MD	Three municipalities in central Sweden	Urban / Rural	Independent	This qualitative study aims to explore the cultural meaning of accomplishing food-related work by older women, when disease has diminished their abilities and threatens to make them dependent	explore the cultural meaning of accomplishing food-related work by older women, when disease has diminished their abilities	***	Food shopping, Cooking and Eating	Three themes were found in this study. The first was ‘‘food-related work and beliefs about independence.’’ The second theme, ‘‘strategies for managing to live with the disease,’’ was divided into three subthemes: ‘‘Public Health Service support,’’ ‘‘self-managing,’’ and ‘‘adaptation.’’ The last theme was ‘‘help situation and beliefs about dependence.’1. Independent women wanted to retain their fu…	Food-related work and beliefs about independence: They prepared dishes from fresh ingredients and sometimes homegrown vegetables. Independent shopping was important for women with RA, and those with diminished ability in this regard could go shopping along with their husbands or relatives. The ability to go to the store was appreciated, and it was important to see the food products, but some wome…	Food-related work and beliefs about independence: Married women found cooking to be essential, and they often cooked traditional food. However, cooking was more of an obligation for women who lived alone, and they simplified procedures surrounding the meal, but still they had homemade meals. They also described their difficulties in taking things down from kitchen cupboards, chopping and cutting …	Food-related work and beliefs about independence: These women served meals at regular times and experienced food-related work as a pleasure. Food-related work created order in their every day lives. Self-managing: Some women had altered their eating technique to eat independently. One convenient method was a shift to eating with a spoon. Another approach was to cut everything first and then eat w…		To see items and is able to freely modify her choices and pick what she wants.
35	Designing Kitchen Technologies for Ageing in Place: A Video Study of Older Adults' Cooking at Home	2021	Proceedings of the ACM on Interactive, Mobile, Wearable and Ubiquitous Technologies	Kuoppamaki, Sanna and Tuncer, Sylvaine and Eriksson, Sara and McMillan, Donald	KTH Royal Institute of Technology Department of Computer and System Sciences, Department of Biomedical Engineering and Health Systems	English	Sweden	Assistive technologies can significantly increase older adults' independent living if these technologies are designed to meet their needs and abilities. This study investigates conditions and present possibilities for assistive technology to provide physical and cognitive support to older adults in a specific domestic task, which is cooking a meal at home. The empirical material consists of six v…	Qualitative	CDOA	7	4	≥ 65	MD	NA	NA	The data consist of video recordings of 6 sessions1 of participants cooking a meal, as well as interviews and informal conversations before and after the cooking session. Each recorded cooking session lasted approximately 60 minutes, and was followed by a 30-minutes interview. In preparation for the observations and recordings, participants were asked to be prepared to make a meal of their own ch…	NA	MD	MD	MD	Independent	The main contributions of our study are: An analysis of the complexity of kitchen tasks among older adults ; The categorisation of kitchen tasks under physical manipulation, organisation and coordination of tasks, and reorchestration and reorganisation ; The presentation of design principles for operational and organisational assistance in the kitchen to support ageing in place.	Analysis of kitchen tasks, design of operational and organisational assistance in the kitchen	*	Cooking	In this study, we have uncovered physical, organisational and coordinational tasks performed in the kitchen space for the purpose of providing a basis for the future development of technology to enhance older adults’ well-being and allow them to stay in their own homes longer. Our study has complemented research on human-food interaction and assistive technology for older adults by a) investigati…		Physical manipulation: we refer to practical and functional tasks such as chopping ingredients or opening packages, drawers and cupboards. Even though a majority of tasks were performed with fluency, participants mentioned and sometimes showed us fluencies and disfluencies in actions such as opening packages, using knives, lifting tools, and reaching for items in cabinets. These difficulties coul…			Although older adults can easily find coping strategies to compensate for age-related changes in physical functioning, by switching tools or limiting the amount of ingredients in hand, cognitive and organisational tasks such as monitoring or synchronising separate tasks to achieve a coherent cooking outcome will be much more difficult to achieve without external help. Design interventions for mon…
36	Do demographic characteristics influence the eating competence of elderly Taiwanese?	2017	Asia Pasific Journal of Clinical Nutrition	Lee, Kuei-I and Lin, Wan-Teng and Chiang, Wen-Dee	Department of Hospitality Management, Department of Food Science,	English	Taiwan	Background and Objectives: To investigate the association between demographic characteristics and eating competence (EC), "the behaviour and attitudinal conceptualization of eating", among elderly Taiwanese. Methods and Study Design: Random questionnaire survey. Overall, 564 questionnaires were analyzed, and independent t-tests, analysis of variance, chi-square tests, were used to compare the di…	Quantitative	CDOA	564	320	65-76	MD	NA	NA	The Eating Competence scale has 4 sub scales : 1/ Eating attitude (5 items), 2/ Food acceptance (3 items), 3/ Internal regulation (3 items), and 4/ Contextual skills (5 items), totalling 16 items. 1. I am relaxed about eating. 2. I am comfortable about eating enough. 3. I enjoy food and eating. 4. I am comfortable with my enjoyment of food and eating. 5. I feel it is okay to eat food that I like.…	NA	December 2012	Data were collected by experienced interviewers who interviewed the respondents in their homes in Taichung City, Taiwan	Urban / Rural	Independent	The objective of this study was to understand the lifestyle of elderly adults in Taichung, such as their ac tivities of daily living, food consumption, living style, leisure activities, social involvement and support, physical and mental status, current life quality, and future life expectation and living arrangement.The purpose of thisstudy wasto unerstand EC in elderly Taiwanese and to compare …	Eating competence compare to demographic characteristic	*	Eating	The eating patterns of elderly Taiwanese are influenced by their eating customs and traditions. They preferred traditional Chinese food and made no attempt to adopt other cuisines as they grew older. Low education level is a possible reason for low food acceptance among respondents, resulting in fewer opportunities to discover or try new foods. Elderly respondents with partners reported significa…			EC is the behaviour and attitudinal conceptualization of eating and is characterized by the positivity, comfort, and flexibility of an individual with the act of eating. The “matter-of-fact, reliably getting enough to eat and enjoy ing nourishing food” is the most important part of EC. The EC model does not collect information on the dietary intake (i.e., the nutrients consumed) of individuals bu…
37	Exploring the Experience and Determinants of the Food Choices and Eating Practices of Elderly Thai People: A Qualitative Study	2020	Nutrients	Chalermsri, Chalobol and Herzig van Wees, Sibylle and Ziaei, Shirin and Ekstrom, Eva-Charlotte and Muangpaisan, Weerasak and Rahman, Syed Moshfiqur	Department of Women’s and Children’s Health, Division of Geriatric Medicine	English	Thailand	Over the past decade, Thailand has experienced a rapid increase in its elderly population. Many unfavorable health outcomes among elderly people are associated with nutrition. Nutrition in elderly people is affected by physical, mental, and social factors. This study explored the food choices and dietary practices among community-dwelling elderly people in Thailand from the perspective of both ca…	Qualitative	CDOA + Carers	26	13	≥ 60	71.5	13	11	Focus group discussion - six FGDs (two groups of older men, two groups of older women, and two groups of caregivers) with six participants in each group	Semistructured individual interviews. Following the FGDs, six participants—two male elderly people, two female elderly people, and two caregiver groups—were selected for semistructured interviews. Three interviewees were recruited: one for male elderly, one for female elderly, and one informal caregiver. Additionally, we interviewed three further participants (Interviewee 1: man aged 77 years; In…	July and October 2018.	Mueang district, Samut Sakhon Provice, Thailand	Urban / Rural	independent and their family/carers	The objective of this study was to explore the experiences and determinants influencing the food choices and dietary practices among community-dwelling elderly people in Thailand from both their caregivers’ perspectives and their own perspectives	explore the experiences and determinants influencing the food choices and dietary practices among community-dwelling elderly people in Thailand from both their caregivers’ perspectives and their own perspectives. (Difficulties in food related activities and strategies)	***	Food shopping, Cooking and Eating	The “food choice process model” proved a suitable framework to explore the determinants and food choices of elderly people and their caregivers in Thailand. This study confirmed that the determinants of food choices and dietary practices, as described in the “food choice process model,” are multifactorial and include not only an individual’s physical and mental health but also society, the food e…	A preference for purchasing foods from people from their own ethnic group. Participants expressed concern over the cleanliness of migrant workers from other countries and preferred to purchase food from Thai sellers. Both older participants and caregivers complained about the decline of the availability of natural species in their areas in terms of variety and quantity. Participants stressed the …	Caregivers aim to prepare nutritious and diverse foods for their care recipients, regardless of the elderly people’s opinions. Some caregivers preferred to negotiate with the elderly people. They often rated their family dinners as special events and noted that they were willing to cook for their family member. Both older participants and caregivers indicated that they changed their food choices …	Most of the participants mentioned the influence of aging and chronic diseases on their food choices. Not feeling hungry and skipping meals are clearly described in the quote as a consequence of loneliness. All participants were Buddhists and avoided eating meat as much as possible. Thus, they switched from animal products to plant-based products for their foods or decreased the amount of meat th…	Both caregivers and elderly people appeared to have a good sense of what constitutes healthy food and what the benefits are for their health.
38	Beliefs about inevitable decline among home-living older adults at risk of malnutrition: a qualitative study	2020	Journal of Human Nutrition and Dietetics: The Official Journal of the British Dietetic Association	Payne, L. and Harris, P. and Ghio, D. and Slodkowska-Barabasz, J. and Sutcliffe, M. and Kelly, J. and Stroud, M. and Little, P. and Yardley, L. and Morrison, L.	Centre for Clinical and Community Applications of Health Psychology, School of Primary Care, Dietetics Department, Department of Gastroenterology, School of Psychological Science,	English	United Kingdom	Background: Approximately 14% of free-living adults aged ≥ 65 years are at risk of malnutrition. Malnutrition screen and treat interventions in primary care are few, show mixed results, and the advice given is not always accepted and followed. We need to better understand the experiences and contexts of older adults when aiming to develop interventions that are engaging, optimally persuasive and …	Qualitative	CDOA	23	16	65-94	MD	NA	NA	We carried out face-to-face semi-structured interviews. There were seven key questions, each with ‘probing’ questions that interviewers could use to prompt further detail about topics of interest, if needed. Participants were asked to describe their appetite and eating patterns and related topics, including any concerns or needs around shopping, food preparation or eating, and experiences of oral…	NA	November 2016 and July 2017	Wessex, England - in participants’ homes	Urban / Rural	Both	We aimed to explore how older adults, with health or social conditions associated with risk of malnutrition, experience psychosocial factors relevant to appetite and eating behaviour.	challenges around shopping preferences, grateful vs regret relying on other, guilt about choosing readymade meals, little appetite, social eating uncomfortable	***	Food shopping, Cooking and Eating	Participants offered multiple reasons, and shared their perceptions and beliefs, when explaining why they did not eat as much as they used to, and many described reduced enjoyment or desire around eating. They outlined how shopping, cooking and eating habits changed in the face of physical challenges; for example, relying on others for shopping, making simple food, or eating less when experiencin…	They described how any of these physical difficulties could present physical and psychological challenges to shopping or preparing food or making what they considered to be ‘good’ food choices. Support needs: Participants living alone or with challenges around shopping often had tangible support from family or support organisations and were grateful for this. However, some expressed regret that r…	They described how any of these physical difficulties could present physical and psychological challenges to preparing food or making what they considered to be ‘good’ food choices. For example, pain was described as making it difficult to stand in the kitchen to prepare food. Perceptions about appetite and eating experiences: Preparing food, cooking were described as a chore by several participa…	Physical and physiological aspects: Pain was described as reducing motivation to eat. Some participants described their appetite as ‘good’, ‘normally good’, ‘fine’, ‘healthy’ or ‘ok’, whereas many described it as ‘not that good’ or reported noticing their appetite deteriorate. Loss of appetite and losing enjoyment for eating were attributed to changing taste perceptions, nausea, medication, feeli…	Several participants favoured balanced diets, but some emphasised their adherence to ‘healthy’ diets by describing fruit, vegetables, skimmed milk and cereals they ate, or stating that they avoided ready meals. A few adhered to restrictive diets, believing them to be healthy and protective against weight gain and some avoided dairy products, for health reasons. Two participants expressed awarenes…	Interventions need to address beliefs about inevitable decline, highlighting how eating can prevent decline and encourage self-efficacy. Interventions need to address misperceptions, normalise easy cooking options, share participants’ successful strategies and provide food suggestions, aiming to support users’ confidence. We clarified that appropriate intervention targets are: (i) improving risk …
39	What influences diet quality in older people? A qualitative study among community-dwelling older adults from the Hertfordshire Cohort Study, UK	2017	Public Health Nutrition	Bloom, Ilse and Lawrence, Wendy and Barker, Mary and Baird, Janis and Dennison, Elaine and Sayer, Avan Aihie and Cooper, Cyrus and Robinson, Sian	C Lifecourse Epidemiology, Biomedical Research Centre in Nutrition, Biomedical Research Centre in Ageing and Chronic Disease, Ageing Geriatrics & Epidemiology, Collaboration for Leadership in Applied Health Research and Care, Musculoskeletal Biomedical Research Uni	English	United Kingdom	Objective: To explore influences on diet in a group of community-dwelling older adults in the UK. Design: Data were collected through focus group discussions with older people; discussions were audio-recorded, transcribed verbatim and transcripts analysed thematically. Setting: Hertfordshire, UK. Subjects: Participants were sampled purposively from the Hertfordshire Cohort Study, focusing on thos…	Qualitative	CDOA	92	43	≥ 74	78	NA	NA	Between 1998 and 2003 (first time point), the diets of 1677 men and 1540 women, taking part in the HCS, were assessed by an administered FFQ. In 2004–2005, 642 participants, resident in East Hertfordshire, took part in a sub-study that collected musculoskeletal data. In 2011, 592 of these participants were further approached, of whom 443 (75 %) agreed to be followed up; at this point (second time…	Eleven focus group discussions were held: six with participants whose diet quality had declined (n 41), five with participants whose diets had remained stable over time (n 51). Numbers of participants in each focus group ranged from five to twelve.	Mid March, end May/beginning June and end September 2014	Centrally located community venue in the town of Hertford, UK.	Urban / Rural	Independent	The primary aim was to explore influences on diet among community-dwelling older people in the UK. The secondary aims were to gain insight into gender differences and factors linked to differences in diet stability in older age.	explore influences on diet among community-dwelling older people . And to gain insight into gender differences and factors linked to differences in diet stability in older age.	***	Food shopping, Cooking and Eating	The current study suggests that social and psychological factors may mediate the influence of background characteristics on the diets of older people, which to our knowledge has not been demonstrated before. Our model also highlights the importance of resilience as a psychological/personal factor and suggests an important role of social engagement in mediating the effects of other influences on d…	Retirement and bereavement: Some women who had lost their partner had difficulty in accessing the shops, since it was their husband who had done most of the driving. Age-related conditions: Most groups spoke about how physical incapacity or decline had affected food-related activities. Food environment : Price or getting value-for-money was widely discussed, as well as availability and quality of…	Retirement and bereavement: Most spoke of the impact retirement had had on their lifestyles and particularly on their food habits. One outcome was having more time to prepare food. The impact on diet following the loss of a partner appeared to affect men and women differently. Women who had lost their partner felt less motivated to cook for themselves. For men, the primary outcome from the loss o…	Historical influences on and current beliefs about food: All groups in the present study described the importance of their upbringing and past experiences on the foods they currently eat. Age-related conditions: Having a smaller appetite as a result of the natural ageing process was discussed in all groups and many considered portion sizes to be too large when eating out. All groups discussed mak…	Historical influences on and current beliefs about food: Discussions conveyed that a general shift towards healthier eating habits was guided by current messages and beliefs about what constituted ‘healthy’, including less fat, sugar, salt. Psychological/personal characteristics: A frequently cited driver apparent was the need to ‘keep going’, by being positive and maintaining an interest in life…	The present study has highlighted the potential importance of underlying social and psychological factors in understanding why, in the face of dietary challenges that commonly accompany ageing, some older people are able to adapt and maintain a healthy diet, while others are not. Hence, future interventions to promote quality of diet and better health in older age may need to consider social enga…
40	Perceptions and Factors Influencing Eating Behaviours and Physical Function in Community-Dwelling Ethnically Diverse Older Adults: A Longitudinal Qualitative Study	2019	Nutrients	Asamane, Evans A. and Greig, Carolyn A. and Aunger, Justin A. and Thompson, Janice L.	School of Sports, Centre for Musculoskeletal Ageing Research, Biomedical Research Centre	English	United Kingdom	Ethnic minorities have a high prevalence of non-communicable diseases relating to unhealthy lifestyle practices. Several factors have been identified as influencing unhealthy lifestyle practices among this population; however, there is little evidence about how these factors differ among a heterogeneous sample living in a super-diverse city. This study aimed to: (1) identify and compare factors i…	Qualitative	CDOA	92	35	≥ 60	70.6	NA	NA	An in-depth examination of lifestyle changes that occurred in the target study sample over eight months, the factors that may account for these changes, and the perceived impact of these changes on eating behaviours and physical function. Using this interview guide, two in-depth qualitative interviews (baseline and 8-month follow-up) were conducted. Socio-demographic characteristics of participan…	The semi-structured interview guide was divided into two main areas: 1. Eating behaviours and factors influencing eating behaviours. 2. Physical function and factors influencing physical function. This interview guide was iteratively revised at follow-up to include: 3. Changes in factors influencing eating behaviours and physical function over the previous eight months.	Interviews were conducted from March 2017 to February 2019.	The research was conducted in the wider Birmingham area, West Midlands, UK. Interviews were conducted at locations of preference for participants including their home, community centres, or at the University.	Urban / Suburban	Independent	The present study uses a longitudinal qualitative design to: (1) identify and compare factors influencing eating behaviours and physical function among ethnic older minorities living in Birmingham, United Kingdom; and (2) understand how these factors and their association with healthy eating and physical function changed over 8 months.	identify and compare factors influencing eating behaviours and physical function among ethnic older minorities and understand how these factors and their association with healthy eating and physical function changed over 8 months. Challenge in food shopping, cooking, eating, food message. (eating en fonction de cultural dimensions, food knowledge)	***	Food shopping, Cooking and Eating	1. The differing perceptions of healthy eating and physical function: Perceptions of healthy eating differed by sex, ethnicity, age and educational attainment. Common perceptions of healthy eating were a reduction in portion sizes, cutting out fat and not skipping meals. In addition to these, women perceived healthy eating to be related to cooking methods. The study also found that participants w…	1. The differing perceptions of healthy eating and physical function: Physical function was largely perceived as participation in exercise and general fitness level. It was also labelled as ‘strength,’ which participants viewed as the ability to carry out activities of daily living without difficulty. Others reported improving their physical function through walking and gardening to mangae their …	1. The differing perceptions of healthy eating and physical function: Across both sexes, home cooked meals were commonly considered to be healthier compared with eating out. 2. The personal, social and cultural/environmental factors influencing eating behaviours and physical function: Pain reported to be affecting cooking, as most could not either stand to cook. Retirement was commonly identified…	1. The differing perceptions of healthy eating and physical function: The satiation properties of food emerged among Pakistani/Indian women as an important factor in considering food as healthy. As one participant described, not feeling hungry even after hours of not eating was considered as being healthy for her. She considers the traditional foods that could satiate her for longer hours as heal…	1. The Differing Perceptions of Healthy Eating and Physical Function: Priority and Association between Healthy Eating and Physical Function : Across educational status, most men (67%) considered healthy eating to be more important than maintaining physical function. This was attributed mainly to the fact that due to age-related decline in physical function, they believed nothing could be done abo…	Given the importance of the cultural significance of eating patterns, culturally tailored educational messages about healthy eating using traditional foods as practical examples could be designed by health care providers to ensure proper adherence to dietary advice. Considering the differing perceptions and influences on eating behaviours and physical function, community health interventions and …
41	Optimising an intervention to support home-living older adults at risk of malnutrition: a qualitative study	2021	BMC Family Practice	Payne, Liz and Ghio, Daniela and Grey, Elisabeth and Slodkowska-Barabasz, Joanna and Harris, Philine and Sutcliffe, Michelle and Green, Sue and Roberts, Helen C. and Childs, Caroline and Robinson, Sian and Gudgin, Bernard and Holloway, Pam and Kelly, Jo and Wallis, Kathy and Dean, Oliver and Aveyard, Paul and Gill, Paramjit and Stroud, Mike and Little, Paul and Yardley, Lucy and Morrison, Leanne	School of Psychology, Primary Care Population Sciences and Medical Education, Department for Health, Dietetics Department, Department for Nursing Science, Academic Geriatric Medicine, Human Development and Health, AGE Research Group, Biomedical Research Centre, Public and Patient Involvement, Academic Health Science Network, Faculty of Medicine, Department of Primary Care Health Sciences, Medical…	English	United Kingdom	Background: In the UK, about 14% of community-dwelling adults aged 65 and over are estimated to be at risk of malnutrition. Screening older adults in primary care and treating those at risk may help to reduce malnutrition risk, reduce the resulting need for healthcare use and improve quality of life. Interventions are needed to raise older adults' risk awareness, offer relevant and meaningful str…	Qualitative	CDOA	41	27	65-94	MD	NA	NA	Person-Based Approach (PBA) to develop and optimise our intervention which seeks to understand individuals’ experiences and environment and address is identifed at every stage of intervention planning, development and testing. An intervention for older adults at risk of malnutrition was optimised in parallel with carrying out ‘Think aloud’ interviews. The prototype comprised a series of book lets…		June-November 2018	General practice data base searches in South Central England	Urban / Rural	Both	We aimed to identify beliefs or contextual issues that undermined or supported older adults’ engagement with a prototype intervention to address risk of malnutrition. Te following question was addressed: What undermines or supports older adults to experience the intervention as useful, meaningful and engaging?	Identify strategies, interventions (booklet) that can help OA to cook and eat in an appropriate way : Food message	*	Eating	This paper outlines how we applied iterative qualitative techniques to systematically develop an intervention (Eat well, feel well, stay well), first applying evidence from our mixed methods synthesis and then optimising the intervention using participants’ feedback from a Tink aloud study and a process evaluation study. These findings may also have wider implications for designing other types of…		Theme 4: can I follow the tips and strategies? Participants agreed that not wanting to prepare food or cook could get in the way of eating. Some commented that it would be useful if the booklets acknowledged different reasons for not cooking, such as disliking cooking, enjoying cooking but not being able to cook due to physical frailty or pain or finding recipes too challenging.	Theme 2: What does eating better mean? The word ‘snack’ and the concept of snacking was used to convey the idea that eating small amounts between meals can provide a steady fow of energy and increase food intake at times of reduced appetite. While some participants stated that it was good to highlight that snacking was not forbidden, many found ‘snacking’ aversive. In early drafts, the booklets e…	Theme 1: Who decides if nutritional support is needed? While most participants described their beliefs about what constituted ‘good’ eating, or expertise in cooking, and self-reliance, there were some situations where support was welcomed. Some of these participants commented that nutritional support was not needed if they were already eating in a disciplined way or monitoring their weight to pre…
42	Exploring the Views and Dietary Practices of Older People at Risk of Malnutrition and Their Carers: A Qualitative Study	2019	Nutrients	Avgerinou, Christina and Bhanu, Cini and Walters, Kate and Croker, Helen and Liljas, Ann and Rea, Jennifer and Bauernfreund, Yehudit and Kirby-Barr, Maggie and Hopkins, Jane and Appleton, Amber and Kharicha, Kalpa	Department of Primary Care and Population Health, Health Behaviour Research Centre, Patient and Public Involvement Representative	English	United Kingdom	Background: While malnutrition is an important cause of morbidity and mortality in older people, it is commonly under-recognised. We know little on the views of community-dwelling older people and their carers regarding the management of malnutrition. The aim of the study was: (a) to explore views and dietary practices of older people at risk of malnutrition and their carers; (b) to identify gaps…	Qualitative	CDOA + Carers	24	17	≥ 75	MD	9	6	Semi-structured interviews	Focus group	MD	Four general practices in North and Central London. One-to-one interviews were conducted either at the participant’s home or at the University.	Urban / Suburban	Independent	The aim of this study is: (a) to explore the views and dietary practices of older people at risk of malnutrition and their carers, (b) to identify gaps in knowledge, facilitators and barriers to healthy eating in later life, and (c) to explore potential interventions to support nutrition in the older population that could be provided in primary care	The aim of this study is: (a) to explore the views and dietary practices of older people at risk of malnutrition and their carers, (b) to identify gaps in knowledge, facilitators and barriers to healthy eating in later life, and (c) to explore potential interventions to support nutrition in the older population that could be provided in primary care. Less cooking, less appetite, conflicting food …	***	Food shopping, Cooking and Eating	This qualitative study demonstrates the lack of awareness of the risk of malnutrition among older adults. Many people attribute eating less and losing weight to ageing and fail to recognise this as a problem. Most people follow long established eating patterns, and any alteration of habits is commonly attributed to change in household composition, physical or mental health deterioration affecting…	The level of functioning and degree of independence influenced the ability to shop	Changes such as separation or widowhood influenced motivation to cook when living alone, whereas other people’s preferences/dietary restrictions impacted on those living with family. The level of functioning and degree of independence influenced the ability to prepare a meal. Physical frailty, lack of time or motivation and not being confident with cooking skills were common barriers to meal prep…	Older people followed a routine in their meal patterns which had often been established long before, with most eating 2–3 times a day, including one main meal a day only, and 1–2 small meals such as a sandwich, soup or salad. Most reported not eating between meals. Both older people and carers perceived ‘snacking’ as inappropriate or unnecessary. Although most people were happy with their appetit…	All carers were aware of the weight loss of the older person they cared for, and more than half were concerned about it. An important finding in this study is that older people did not consider low weight to be a problem. Most carers were concerned about weight loss and were trying to encourage increased food intake, but they lacked information on what dietary adjustments were needed to counterac…	Primary care is thought to be an appropriate place for intervention and most people would follow advice recommended by a clinician. Guidelines about protein and calorie intake in older people should be taken into consideration. Nutrition advice could be better harmonised across public health and primary care services and more widely disseminated, to ensure older people do not receive conflicting …
43	Navigating the urban food environment: Challenges and resilience of community-dwelling older adults	2013	Journal of Nutrition Education and Behavior	Munoz-Plaza, Corrine E. and Morland, Kimberly B. and Pierre, Jennifer A. and Spark, Arlene and Filomena, Susan E. and Noyes, Philip	Department of Preventive Medicine ; District Public Health Office	English	USA	Objective: Identify factors involved in food shopping among older urban adults. Design: A qualitative study of 30 in-depth interviews and 15 'tagalong' shopping trip observations were conducted. Setting: Brooklyn, New York. Participants: Black, white, and Latino men and women aged 60-88 years. Main Outcome Measure: Transcripts were coded inductively to identify emergent themes. Results: Older adu…	Qualitative	CDOA	30	24	60-88	73	NA	NA	In-depth qualitative interviews: 4 key sections with a series of questions and probes exploring participants’ shopping, cooking, and eating habit. Participants also listed the members of their social network. Qualitative observations. Information about participants’home environments and immediate neighborhoods, as well as their personal affect, demeanor, and physical resilience. Shopping trip obs…	NA	September 2010-April 2011	Brooklyn, New York City	Urban	Independent	Identify factors involved in food shopping among older urban adults	Identify factors involved in food shopping among older urban adults (Price, quality, distance) - underuse of community meals (taste)	*	Food shopping	Intrapersonal issues that influence food purchases described by the older adults in this study include concerns related to their physical and mental health, as well as attitudes and perception about food available to them. The participants also described struggling with fixed incomes. Social level influences identified as important included help in obtaining and preparing meals, as well as social…	Older Adults and Food Shopping: Successfully accomplishing these tasks was important to their sense of identity, because it optimized their ability to function independently. Transportation: Few older adults reported that they drove a vehicle or wanted to spend their resources on delivery or cab fare to grocery shop; therefore, most of them depended on public transportation or walking as their mo…		Almost all of the participants reported taking at least 1 meal each week at a senior center, and half (50%) said that that they regularly ate at their center 3 times a week. Despite the regularity with which the older adults in this study reported eating at local community centers, they described a number of limitations to relying on these organizations as sources of food. First, the center meals…
44	Investigation of the Food Choice, Promoters and Barriers to Food Access Issues, and Food Insecurity Among Low-Income,Â Free-Living Minnesotan Seniors	2016	Journal of Nutrition Education and Behavior	Oemichen, Megan and Smith, Chery	Food Science and Nutrition	English	USA	Objective: Investigate food choice, food access, and food insecurity among seniors. Methods: Eight focus groups were conducted in 2 counties with high and low Supplemental Nutrition Assistance Program (SNAP) participation rates. A total of 62 seniors (aged ≥ 60 years) were recruited and each attended 1 focus group at a community center. The sample was 79% female and most were Caucasian (91%), sim…	Qualitative	CDOA	62	49	≥ 60	MD	NA	NA	2 researchers conducted 8 focus groups with 4 groups in each of the 2 counties : Icebreaker : What is your favorite food and why? Food choices : What are mealtimes like in your household? Tell us about who you live with. Who prepares meals and snacks? How do you decide what to eat? How does health influence your eating behavior? Please describe what your typical meals look like (breakfast, lunch,…	Seniors provided information about age, income, education, food security status, and use of food assistance programs.	2014	2 Minnesotan counties with either high or low SNAP particpitation rates	Urban / Rural	Independent	This study investigated food security, food access, and food choice among free-living, lower-income seniors who lived in counties with a high and low SNAP participation rate.	Investigated food security, food access, and food choice among free-living, lower-income seniors who lived in counties with a high and low SNAP participation rate / Food access	*	Food Shopping	Although influences from past experiences framed the development of food choice, comments showed that food cost and accessibility appeared to have a more substantial effect on the dietary patterns of seniors, with barriers to food access potentially causing further dietary changes. The combined effects of limited incomes and rising food cost have caused seniors to seek alternate food sources and …	Theme 2: Financial and Food Security Drive Use of Food Assistance Programs Food insecurity was a concern among seniors in both counties: in this sample, 24% (n ¼ 15) had low or very low food security. Seniors in both county types used congregate dining because it provided great affordable meals and social events. Congregate dining had no negative stigma attached to its use because most seniors pa…	Theme 1: Former Experiences affect Eating Behaviors: Food choice among seniors was strongly influenced by foods consumed during childhood, family influence, and travel experience. Participants cited dishes they had enjoyed growing up and which they still enjoyed. One individual stated, ‘‘Well growing up on the farm, every Sunday we would have chicken, fried chicken. So I still make it.’’ Family i…	Although seniors enjoyed eating out, many opted to eat at home to limit spending. Theme 4 : Physical Changes Associated With Aging Influence Food Access and Intake: In addition to health issues, sensory perception changed with age and may have affected the variety of food that seniors consumed. Many reported observing a change in taste (especially for meat) with age, but only a few noticed a chan…		Whereas county 2 participants reported more food insecurity, with 34% of them having low or very low food security, 13.4% of county 1 participants also fell into these categories. These rates are too high: county 2's rates are 2.5 times higher than that found in American households in 2014. Both SNAP and congregate dining offer food assistance but SNAP use was considered unacceptable by some beca…
45	Associations of social, physical, and financial factors with diet quality among older, community-dwelling women	2020	Menopause - The Journal of the North American Menopause Society	Shikany, James M. and Manson, JoAnn E. and Shadyab, Aladdin H. and Garcia, Lorena and Lewis, Cora E. and Neuhouser, Marian L. and Tinker, Lesley F. and Beasley, Jeannette M. and Beresford, Shirley A. A. and Zaslavsky, Oleg and Vitolins, Mara Z. and Sealy-Jefferson, Shawnita and Bae, Sejong	Division of Preventive Medicine, School of Medicine, Department of Medicine, Department of Family Medicine and Public Health, Department of Public Health Sciences, Department of Epidemiology, School of Public Health, Cancer Prevention Program	English	USA	Objective: This analysis examined whether specific social, physical, and financial factors were associated with diet quality among older, community-dwelling women. Methods: This cross-sectional analysis was conducted in a subset of 6,094 community-dwelling Women's Health Initiative participants who completed a food frequency questionnaire, administered from 2012 to 2013, and a self-administered s…	Quantitative	CDOW	5339	5339	50-79	78.8	NA	NA	Supplemental questionnaire: 1) “I eat fewer than 2 meals per day;” 2) “I eat alone most of the time;” 3) “I have tooth or mouth problems that make it hard for me to eat;” 4) “I am not always physically able to shop, cook and/or feed myself;” and 5) “I don’t always have enough money to buy the food I need.”		The FFQ was administered in the LLS by mail from March 2012 through May 2013. The supplemental questionnaire was administered by mail in the third year of the WHI Extension Study 2010–2020, from October 2013 through December 2014, approximately one year after the LLS FFQ was administered.	USA	Urban / Rural	Independent	The objective of this study was to examine whether specific social, physical, and financial factors were associated with diet quality among participants in the Women’s Health Initiative (WHI), a longitudinal study of postmenopausal women, while addressing the limitations of previous studies noted above. Specifically, we evaluated associations of the following factors with diet quality: eating few…	examine whether specific social, physical, and financial factors were associated with diet quality among participants in the Women’s Health Initiative (WHI) (price, difficulty to cook, difficulty to eat, reduction number of meal)	*	Food Shopping	In this cross-sectional analysis among WHI participants, self-reported eating fewer than two meals per day, having dental or other mouth problems causing problems with eating, or not always being able to shop, cook, or feed oneself were associated with statistically significant lower diet quality, as assessed by HEI-2010 scores, independent of sociodemographic, lifestyle and health/medical histor…	Despite the fact that not having enough money to buy food would seem to impact the amounts and types of food consumed, and therefore diet quality, we did not observe significantly lower HEI-2010 scores in those responding affirmatively to this question after multivariable adjustment. These results may be partially explained by the existence of programs delivering healthy meals to older persons wi…	In multivariable models adjusted for age, race/ethnicity, education, marital status, smoking, alcohol, physical activity, ADL construct (except for question 4), self-rated health, history of multimorbidity, and BMI, positive responses to the individual questions “I eat fewer than 2 meals per day,” “I have tooth or mouth problems that make it hard for me to eat,” and “I am not always physically ab…	With few exceptions, compared with women answering “no” to each of the five questions, a higher proportion of those answering “yes” were black, had less than a high school education, smoked currently, had fair/poor self-rated health, had a history of multimorbidity, and were obese. Also noted consistently, compared with women answering “no” to each of the five questions, those answering “yes” wer…
46	Individual and interpersonal factors affecting dietary intake of community-dwelling older adults during the COVID-19 pandemic	2022	Public Health Nutrition	Ellis, Amy and Jung, Seung Eun and Palmer, Frankie and Shahan, Mackinsey	Department of Human Nutrition	English	USA	Objective: As older adults are at higher risk for severe illness and mortality from SARS-CoV-2 infection, social distancing has been a primary means of mitigating risk. However, this lifestyle change may impact eating habits and food choices. The aim of this study was to explore individual and interpersonal factors affecting the eating behaviours and dietary intake of community-dwelling older adu…	Qualitative	CDOA	23	18	≥ 60	71.9	NA	NA	To explore the impact of the COVID-19 pandemic on community-dwelling older adults’ eating behaviours at the individual and interpersonal levels, the semi-structured individual interview guide was developed based on a review of the literature and those constructs of the social ecological model.	Participants also completed an online survey that included demographic questions and the Questionnaire for Assessing the Impact of the COVID-19 Pandemic on Older Adults (QAICPOA)	September-October 2020	Alabama - Individual interviews were conducted by Zoom.	MD /on line	Independent	The aim of this study was to understand individual and interpersonal factors affecting the eating behaviours and dietary intake of community-dwelling older adults during the COVID-19 pandemic.	understand individual and interpersonal factors affecting the eating behaviours and dietary intake of community-dwelling older adults during the COVID-19 pandemic. Moins Shopping,	**	Cooking&Eating	Results of this study demonstrate the resilience of older adults. By relating participants’ first-hand experiences during the COVID-19 pandemic. When working with community-dwelling older adults, health care providers should inquire about cooking skills, mood and social contacts of their clients. Some of the same strategies for adaptive coping to maintain healthy eating that were described in our…	Theme A: Changes in eating habits and foods eaten: A few participants described gardening as a facilitator to healthier food choices. Another participant explained how procuring fresh fruits and vegetables had become more difficult. Theme C: Influence of mood on food choices: Some participants described working to overcome changes in mood that challenged healthy eating. Stress and anxiety emerged…	Theme B: Changes in cooking habits: Changes in cooking habits emerged as a theme as many older adults reported cooking more since the beginning of the pandemic. In addition to increased frequency of cooking, a few participants described improved cooking skills. Several participants talked about trying new recipes. Some older adults used cooking as a form of entertainment. Only a few participants …	Theme A: Changes in eating habits and foods eaten: Healthier food choices emerged as one of the changes in eating behaviours among the study participants during the COVID-19 pandemic. Some participants stated that less frequent eating out was a facilitator for healthier food choices at home such as more vegetables and fruits and fewer fried foods. However, a few participants did describe unhealth…	Some participants also perceived healthier food choices as a way to take charge of their own health and relieve health anxiety related to the pandemic. Employed caregivers or family members living together with older adults should be included in nutritional education programs targeted at the older adults as they play an important role in ensuring the nutrition health of their older dependents.
47	Older adults’ cooking trajectories: shifting skills and strategies	2016	British Food Journal	Bostic, Stephanie M. and Bisogni, Carole A. and Sobal, Jeffery	Division of Nutritional Sciences, Department of Nutrition	English	USA	Purpose: The purpose of this paper is to explore how the cooking experiences of older adults living in the USA contributed to cooking skill development and cooking practices over their life course. Design/methodology/approach: In total, 17 adults aged 60 and older living in two rural counties, who prepared at least three basic meals per week, were purposefully recruited to represent different liv…	Qualitative	CDOA	17	14	≥ 60	MD	NA	NA	Two interviews with each participant. The first: Topics included current cooking practices and motivation, retrospective reflections on cooking experiences throughout the life course, and the process of learning to cook.The second interview was guided by participant-specific questions to expand on the topics and themes emerging from that participant’s first interview transcript.	NA	2013	2 rural counties in New York State. Interviews tool place at home or coffee	Rural	Independent	The present study uses a biographical narrative approach to view the trajectories of cooking throughout adulthood for a set of older adults with varied health and mobility status	Trajectoires of cooking, cooking skills, roles, identity, life transition	*	Cooking	Cooking skills and practices were used differently in each trajectory. In the resilient trajectory, cooking skills were developed early and underwent minor adaptations in early adulthood. Cooking was a part of their identity. They responded to life transitions by adapting their practices slightly. In the expanding trajectory, cooking skills were being actively sought, developed, and practiced dur…		The role of cooking in the life course of the participants followed three broad patterns: resilient preparation trajectories, expanding preparation trajectories, and contracting preparation trajectories. Those experiencing a contracting trajectory were further divided into those who had lost interest vs those who had decreasing physical capacity. All participants reported making small adjustments…	*		Cooking is a common practice that is incorporated into daily life. Examining an individual’s cooking trajectory type will suggest what types of food-related services and counseling are more likely to be well accepted, adopted, and beneficial to the individual. Supporting elders through life transitions by providing services that acknowledge their standards and complement their strategies and circ…
48	Food Insecurity and Perceived Diet Quality Among Low-Income Older Americans with Functional Limitations	2018	Journal of Nutrition Education and Behavior	Chang, Yunhee and Hickman, Haley	Department of Nutrition and Hospitality Management, FoodMinds,	English	USA	Objective: To evaluate how functional limitations are associated with food insecurity and perceived diet quality in low-income older Americans. Design: Nationwide repeated cross-sectional surveys regarding health and nutritional status. Setting: The National Health and Nutrition Examination Surveys, 2007-2008, 2009-2010, and 2011-2012. Participants: Individuals aged >= 65 years with household inc…	Quantitative	CDOA	1323	824	≥ 65	MD	NA	NA	This study assessed (1) how functional limitations in low-income elderly adults determine food insecurity and poor diet quality among the elderly population; and (2) whether the obstacles to food access and nutrition owing to functional limitations are different according to individuals’ marital statu. This study used data from the National Health and Nutrition Examination Surveys (NHANES). It in…	The researchers measured household food insecurity with the 18-question survey module developed by the US Department of Agriculture’s Economic Research Service.	The analysis sample was drawn from 3 waves of the NHANES (2007–2008, 2009–2010, and 2011–2012 - US	USA	Urban / Rural	Independent	This study assessed (1) how functional limitations in low-income elderly adults determine food insecurityand poor diet quality among the elderly population; and (2) whether the obstacles to food access and nutrition owing to functional limitations are different according to individuals’ marital status	Prevalence of food insecurity and functional limitation (food shopping, cooking and eating)	*	Food Shopping	The interaction models revealed that, controlling for health care costs and socioeconomics, functional limitations were not associated with the odds of perceived poor-quality diet among those living with a partner, but were associated with a 76% increase in the odds of perceived poor-quality diet among those living with a non_x0002_partner adult (P < .05) and with a 207% increase among those livi…	Prevalence of Food Insecurity, Very Low Food Security, and Perceived Poor-Quality Diet: Food insecurity was present in 17.2% of low income older Americans. Compared across different living arrangements, those who lived with their partner were least likely to be food insecure, and those who did not have a partner but lived with another adult in the household were relatively more likely to be food …				Currently the most widely accepted definition of low food access is based primarily on the geographic positions of households relative to food retail locations. The importance of physical functionality noted in this study challenges the usefulness of such definition and demands an alternate measure of food access that accounts for real-life food acquisition experience of individuals and household…

## Sheet: Scales 
ID	Title	Year	Journal	Authors	Standard questionnaire (Yes/No)	Personal characteristics	Cognitive Scales	Depression Scales	Social network size / Loneliness	Health status, QoL	Activity daily living	Physical condition, frailty	Malnutrition tools	BMI	Food frequency scale	Healthy Diet / Nutrition knowledge	Food Shopping scale	Cooking scale	Eating scale	MOW Service	Technology Usage Inventory	Implications of clinical assessments, screening tools
1	Older Australians' views about the impact of ageing on their nutritional practices: findings from a qualitative study	2013	Australasian Journal on Ageing	Brownie, Sonya	NA	age, Living alone, with spouse											Food choice Interviews
2	Food Habits of Older Australians Living Alone in the Australian Capital Territory	2020	Geriatrics	Low, Elizabeth and Kellett, Jane and Bacon, Rachel and Naumovski, Nenad	Yes		MMSE		Interviews				MNA-SF				Food choice, security interviews					Descriptive statistics were recorded to contextualise and describe primary participants only. A mini mental state examination (MMSE) [21] was administered as a screening tool to ensure that participants were cognitively capable.Data collected as part of the malnutrition risk screen evidenced that all but two of the primary participants were well-nourished and not at risk of malnutrition. It is no…
3	`While we can, we will': Exploring food choice and dietary behaviour amongst independent older Australians	2016	Nutrition & Dietetics	Host, Alison and Mcmahon, Anne-Therese and Walton, Karen and Charlton, Karen	Yes	Age, gender, ethnicity, marital status, Living alone, with spouse,				Good physical health			MNA	BMI								NA
4	Food Security in Older Australians from Different Cultural Backgrounds	2010	JOURNAL OF NUTRITION EDUCATION AND BEHAVIOR	Radermacher, Harriet and Feldman, Susan and Bird, Stephen	No	questions relating to demographic background (14 items), Living alone, with spouse,				health status (8 items)	Assistance services - access to food (14 items), and strategies employed to get food (3 items).					Factors that influence eating habits (12 items)	amount of food in the household (1 item) - barriers to getting food (24 items). The items relating to barriers to getting food were drawn from the Food Security Survey Module adapted by Wolfe et al. ; Interviews	Cooking experience Interviews	Factors that influence eating habits ; mealtime experience Interviews			The current indicator of food insecurity used in the Australian National Health Survey is based on whether an individual has worried about running out of food before they had money to buy more in the past 12 months. Based on this standard, 1 participant in this study would have been identified as food insecure. However, by adopting a more holistic definition in a comprehensive quantitative and qu…
5	The views, experiences and expectations of Australian Meals on Wheels customers: A national survey	2021	Australasian Journal on Ageing	Coenen, Alison and Clancy, Annabel and Charlton, Karen E. and McMahon, Anne-Therese and Ringland, Emma and Williams, Peter and Tapsell, Linda C. and Walton, Karen	No	Gender, age, Living alone, with spouse, residence major city, small town														the current MOW service, current meals, eating preferences and future MOW services.		The completed surveys may have been subject to response bias due to reliance on memory or unwillingness to provide negative feedback.30 Additionally, customers may have felt uncomfortable expressing any dissatisfaction for a subsidised service and it is also likely that dissatisfied customers had already discontinued their service. Meals on Wheels customers report a high level of satisfaction wit…
6	Healthy eating perceptions of older adults living in Canadian rural and northern communities	2011	Journal of Nutrition in Gerontology and Geriatrics	Krahn, Virginia M. and Lengyel, Christina O. and Hawranik, Pam	No	Gender, age,							nutritional risk measurement tool SCREEN II	BMI 6 Bioelectrical Impedance Analysis was conducted to measure body composition, specifically fat and fat-free mass	Three Day Food Record Booklet							The relatively small sample size (n ¼ 39) and use of qualitative data analysis implies that results are not representative of all older adults’ perceptions in Canada. Selective bias of the results may have occurred since participants were recruited and volunteered to participate instead of being randomly selected (33). Valuable contributors, such as people with cognitive disabilities and hearing …
7	Dietary resilience as described by older community-dwelling adults from the NuAge study â€œIf there is a will - there is a way!â€	2012	Appetite	Vesnaver, Elisabeth and Keller, Heather H. and Payette, Helene and Shatenstein, Bryna	Yes	Gender, age, marital status	3MS			Number of chronic diseases		Perceived physical functionning (SF36)	Decreased appetite	BMI		C-HEI : A sampling frame was developed and stratified by diet resiliency (C-HEI was maintained or increased over time) and diet vulnerability (C-HEI score decreased at least five points from baseline); within these strata, those with at least two risk factors associated with potential nutritional vulnerability at baseline and/or at follow-up (widowed, arthritis, new vision problems, reports of po…						To our knowledge, this is the first study to explore the construct of dietary resilience among older adults. Quantitative longitudinal data on diet quality, health, and life events were used to guide sample selection, which resulted in rich qualitative data regarding the phenomenon of interest. We found that individuals can successfully adapt to age-related change and overcome great dietary obsta…
8	Acceptability of Convenience Food Among Older People	2017	Sage open	Peura-Kapanen, Liisa and Jallinoja, Piia and Kaarakainen, Minna	NA	Gender, age														Interviews		In the development of meal-distribution services, it would be important to understand older people’s individual needs and cultural customs and practices. Older people value freedom of choice and right of self-determination as a consideration in how meal-distribution services are organized.
9	Functional disabilities do not prevent the elderly in Finland from eating regular meals	2008	Appetite	Kallio, Maija Katariina and Koskinen, Seppo Vaino Pellervo and Prattala, Ritva Sylvia	No	Gender, age, size of household, monthly income, level of education, and former occupation are the socio-demographic factors that were used to analyse the variations in meal patterns. Living arrangements were categorized into two groups: ‘living alone’ and ‘living with other(s)’.				Self-rated health was measured by asking the participants to describe their health status by selecting one of five alternatives ranging from good to poor. Self-rated mobility was measured by asking the participants to describe their mobility from four alternatives ranging from ‘not limited’ to ‘not able to move about’.	Self-rated mobility was measured by asking the participants to describe their mobility from four alternatives ranging from ‘not limited’ to ‘not able to move about’. The participants’ functional disabilities concerning food related activities were based on the questions: ‘Do you find it difficult carrying a 5 kg bag for 100 metres?’, ‘Do you have difficulty shopping?’, ‘Do you have difficulties i…				Meal patterns were based on the following questions: ‘What kind of meals do you normally eat on weekdays for (a) breakfast, (b) lunch, (c) dinner?’ The options for these three questions were ‘nothing’, ‘only a drink’, ‘cold meal’ and ‘hot meal’.							The study was based on a representative sample of the general population. The response rate was excellent; more than 80% of the subjects invited were willing and able to participate in the study. The use of STATA software’s survey-functions and weighted data took specific sampling and non-response into account. The use of face-to-face interviews could have influenced the subjects to make them wan…
10	Ready-made meal packaging - A survey of needs and wants among Finnish and Dutch `current' and `future' seniors	2017	LWT-FOOD SCIENCE AND TECHNOLOGY	Heinio, Raija-Liisa and Arvola, Anne and Rusko, Elina and Maaskant, Anna and Kremer, Stefanie	No	The questionnaire started with demographic questions concerning gender, age, education, health and household matters.											Further questions inquired about shopping behaviour, preferences for ready-made meal package features and use of ready-made meals. The respondents’ preferences and wishes for ready-made meal package features, which is the main topic of this paper, were ascertained through a list of statements. Answers were given on 5-point scales (ranging from 1 strongly disagree to 5 strongly agree). The stateme…					At first sight, vital seniors using ready-made meals sold in supermarkets are not really very different from other consumer groups. However, the consumer insights in the present study were gained from fairly healthy, independently living seniors. In the case of more frail seniors suffering from (multiple) physical limitations, consideration of certain physical issues will obviously become more im…
11	Older adults and culinary dependency: between delegation and replacement / Les personnes âgées face à la dépendance culinaire : entre délégation et remplacement	2009	Retraite et société	Cardon, Philippe and Gojard, Séverine	No	Age, gender, employment status, area, Housing											Questionnaires on food shopping and consumption. The households answered a questionnaire about food shopping (who, when, where, what). In addition to this questionnaire, people filled a week diet re calls (products, prices, stores).					Early studies have highlighted the importance of the elderly person's environment (household structure, use of assistance for shopping, etc.) as a determining factor in their diet (Gojard, Lhuissier, 2003). We then sought to explore these findings in greater depth through a qualitative survey.
12	Cuisine et dépendance. Femmes et hommes face au vieillissement et au handicap / Cooking and dependency. Women and men faced with ageing and disability	2015	Journal des anthropologues	Cardon, Philippe	NA	Age, Living with spouse											Interviews	Interviews	Interviews			Gender and food habits
13	Dietary patterns and risk of self-reported activity limitation in older adults from the Three-City Bordeaux Study	2018	The British Journal of Nutrition	Pilleron, Sophie and Pérés, Karine and Jutand, Marthe-Aline and Helmer, Catherine and Dartigues, Jean-François and Samieri, Cécilia and Féart, Catherine	Yes/no	Questionnaires with socio-demographic, lifestyle, age, sex, income, education, marital status	MMSE and dementia diagnoses using DSM-IV criteria.	Center for Epidemiological Studies-Depression scale (CES-D)		medical history, neuropsychological testing, physical examination and blood sampling datas, smoking status, multimorbidity (>2 chronic diseases),	ADL, IADL			BMI	24h dietary recall - food frequency questionnaires							Dietary clusters were built based on intake frequencies of major food groups that may not accurately reflect portions’ size and may be subject to a desirability bias. This prospective study in French older community-dwellers showed that, compared with participants belonging to the Healthy’ cluster, participants in the ‘Biscuits and snacking’ cluster were at higher risk of mobility restriction and…
14	Home-delivered meals: Setting up and appropriation processes among the older adults losing autonomy	2021	Nutrition Clinique et Métabolisme	Fleury, Segolene and Sulmont-Rosse, Claire and Tronchon, Paul and Roux, Stephanie and Van Wymelbeke-Delannoy, Virginie	Yes/No	This first visit was used to collect the following data: socio-demographic data (age, sex, marital status, level of education, self-perceived financial situation, number of children)	MMSE				Interviews									MOW characteristics (number of meals delivered per week, price of the meal, date portage began), Interviews		Contextual datas
15	Meal-related difficulties and weight loss in older people: Longitudinal data from MAPT study	2020	Clinical Nutrition	Soriano, Gaelle and Barreto, Philippe De Souto and Giudici, Kelly Virecoulon and Cantet, Christelle and Guyonnet, Sophie and Vellas, Bruno and Rolland, Yves and Andrieu, Sandrine and Grp, MAPT DSA Study	Yes/No	Socio demographic data measured at baseline included age, sex, and education	MMSE	GDS			Alzheimer's Disease Cooperative Study-Activities of Daily Living Prevention Instrument - (ADCS ADLPI) Scale. ADCS ADL-PI is an inventory questionnaire targeting the earliest changes in ADL (Activities of Daily Living) in community-dwelling older adults.	Frailty status : 5 components by fried, weight, exhaustion, low grip strength, slow gait speed, low physical activity, SPPB	Weight loss	BMI								The present study showed that, despite an association with advanced age and health-related decline (lower cognitive and physical status, higher frailty risk, and depressive symptoms), neither difficulties preparing meals nor difficulties shopping are found to have an effect on weight loss among a sample of autonomous community-dwelling older people. Our results are consistent with a recent study …
16	Prevalence of malnutrition risk among older French adults with culinary dependence	2022	Age and ageing	Van Wymelbeke-Delannoy, Virginie and Maitre, Isabelle and Salle, Agnes and Lesourd, Bruno and Bailly, Nathalie and Sulmont-Rosse, Claire	Yes	Sex, age, marital status, education, income	MMSE	GDS		Comorbidities			MNA									According to multivariate analyses, dependence categories, depressive symptoms and cognitive status were identified as independent determinants of malnutrition.
17	Evaluation and intention to use the interactive robotic kitchen system AuRorA in older adults	2022	Zeitschrift für Gerontologie und Geriatrie	Perotti, Luis and Strutz, Nicole	Yes/no	age, sex					officially recognized degree of disability.										Technology Usage Inventory + technology usage	There are still barriers to introduction of assistive robotics for older adults, especially financial barriers were considered critically. – The perceived usefulness may have a crucial influence on the intention to use and the overall evaluation of the system. Thus, as a further evaluation step studies should enroll more participants with support needs in relation to food preparation.
18	`It takes a village': a qualitative study on malnutrition and oral nutritional supplements with older adults in Ireland	2021	European Journal of Public Health	Reynolds, Ciara M. E. and Castro, Patricia Dominguez and Geraghty, Aisling A. and Browne, Sarah and Bardon, Laura A. and Corish, Clare A.	Yes	Age, gender		anxiety/depression (eUROqol eq 5d 5l		he EuroQOL EQ-5D-5L is composed of a short questionnaire and a visual analogue scale (EQ VAS) both of which are easily and quickly completed. The questionnaire provides a simple descriptive profile of a respondent’s health status based on the following dimensions: selfcare, usual activities, pain/discomfort and anxiety/depression. Each dimension has five response levels: no problems, slight probl…	EuroQOL EQ-5D-5L / usual activities		Interviews									Severe problems in self-reported health status, usual activities, pain or discomfort were indicated, as well as severe problems with mobility and self-care. Anxiety and depression affected a small number of participants. y. In addition, patient data in relation to medical history, other treatments for malnutrition, or socio-economic status were not collected; therefore, underlying factors such as…
19	Association of Eating Alone With Depression Among Older Adults Living Alone: Role of Poor Social Networks	2021	Journal of Epidemiology	Sakurai, Ryota and Kawai, Hisashi and Suzuki, Hiroyuki and Kim, Hunkyung and Watanabe, Yutaka and Hirano, Hirohiko and Ihara, Kazushige and Obuchi, Shuichi and Fujiwara, Yoshinori	Yes/no	Demographic characteristics of participants, including gender, age, education level, subjective financial situation, living arrangement	MMSE	Depression symptoms and covariates Zung Self-Rating Depression Scale (SDS) Japan version	Social network size - We applied an abbreviated version of the Lubben Social Network Scale (LSNS-6) to evaluate size of social networks - Living alone	subjective health, and numbers of comorbidities and medications, were assessed. Drinking, smoking habits				BMI					Eating style : Participants were asked: ‘Do you eat a meal with others at least once a day?’ Those who answered ‘no’ were assigned to the eating alone group, while those who answered ‘yes’ were assigned to the not eating alone group.			The results demonstrated that both eating alone and poor social network among older adults who lived with others wereassociated with greater depression symptoms, irrespective of the presence of one or the other. However, in support of our hypothesis, poor social network size resulted in greater SDS scores irrespective of eating style in older adults living alone. Our results are aligned with the …
20	Effect of eating alone on dietary practice in community-dwelling elderly in Japan	2021	Progress in Nutrition	Ishida, Akira and Ishida, Emiko	No	Gender, age, economic condition, Urban/Rural and Living with family, livng alone										Surveys of Attitudes toward Food and Nutrition Education : Surveys of Attitudes toward Food and Nutrition Education. To what extent do you usually try to lead a healthy dietary lifestyle? How many days in an average week do you eat a main dish (an energy source of carbohydrates such as rice, bread, or noodles), main side dishes (main source of protein and fat such as fish, meat, eggs, or soybean …			Eating style - eating alone, eating with someone			Our findings regarding eating alone and cohabitation suggest that eating alone might be a stronger determinant of actual dietary practice than living alone. it appears that gender (male) and eating alone are the main determinants of the extent of eating healthy and nutritionally balanced meals among community-dwelling older individuals in Japan.
21	Which Japanese Older Adults are Least Likely to Enjoy Favorable Dietary Practices?	2019	International Journal of Gerontology	Ishida, Akira and Ishida, Emiko	No	Age, Family structure,economic status, Urban/Rural and Living with children				Health status subjective						Surveys of Attitudes toward Food and Nutrition Education : To what extent do you try to make a habit of eating a well-balanced diet in your daily life? (4 = very high, 3 = high, 2 = low, 1 = very low) ; 2. How many days do you eat a main dish (an energy source of carbohydrates such as rice, bread, or noodles), main side dishes (main source of protein and fat such as fish, meat, eggs, or soybean p…			To what extent do you try to enjoy eating meals? (4 = very high, 3 = high, 2 = low, 1 = very low), and 4) ; 4.To what extent do you enjoy eating meals? (5 = very happy, 4 = rather happy, 3 = so-so, 2 = not very happy, 1 = not happy)			although a majority of parameters regarding family composition were significant, there were no significant results among single women. This indicates that, irrespective of gender, single older adults living alone are less likely to pursue well-balanced dietary habits, follow a well-balanced diet, attempt to enjoy eating meals, and enjoy their meals after adjusting for possible covariates, includi…
22	Relationship Between Neighborhood Food Environment and Diet Variety in Japanese Rural Community-dwelling Elderly: A Cross-sectional Study	2022	Journal of epidemiology	Gomi, Tatsunosuke and Kitayuguchi, Jun and Okuyama, Kenta and Kamada, Masamitsu and Inoue, Shigeru and Kamioka, Hiroharu and Mutoh, Yoshiteru	Yes/No	Covariates included sex, age, education, driving, employment. Education levels were divided into ≤12 years or >12 years. Participants were also asked, “do you have a driving license?”, and answers were categorized as “yes” or “no”. Employment was categorized as “yes” for participants who worked one day or more with income and “no” for other participants, living alone, with others		Kessler Screening Scale for Psychological Distress (K6),		current medical history, medication use, depression, smoking,	Participants were also asked, “Is usually getting your groceries easy?”, and were to answer either “very easy”, “not bad”, “a little hard”, or “very hard”. Answers were dichotomized as high (very easy) or low (not bad, a little hard, or very hard).	physical activity level (IPAQ-SV)		BMI	DVS		Geographic information system (GIS; ArcGIS 10.5.1 software from ESRI Corporation, Redlands, CA, USA) was used to estimate road network distance between each participant’s actual residential location and nearest food store. Food environment was measured subjectively via questionnaire. “Have you eaten any in-house garden vegetables in the past year?”		chewing ability	food service use : “meal delivery service”, or “home-delivered lunches”, or “food stuff delivery”, or “mobile sales”, or “not used”, and answers were categorized as “used at least one meal service” or “never”		In this study of a rural Japanese elderly population, greater distance to the nearest food store was significantly related to low DVS and infrequency of meat and fruit intake. A unique social environment may exist in rural areas, which could compensate for the physical environment. In order to learn more about external factors that influence eating behavior, future studies should incorporate the …
23	It is not just a meal, it is an emotional experience ”A segmentation of older persons based on the emotions that they associate with mealtimes	2014	Appetite	den Uijl, Louise C. and Jager, Gerry and de Graaf, Cees and Waddell, Jason and Kremer, Stefanie	Yes/no	Gender, age, marital status, education level, Living arrangements				Health attitude									Consumption of a meal/snack ; 15 EsSense Profile® emotions associated with mealtimes : Guilty, warm, happy, enthusiastic, adventurous, whole, eager, nostalgic, interested, good, pleased, disgusted, satisfied, daring, pleasant ; functionality of mealtimes : Hunger, Habit, Liking, Cosiness, Pleasure, Energising, Rewarding, Healthiness, Pleasing, Calming, Physical needs, Thoughtless eating, Environm…			In conclusion, vital community-dwelling older persons can be subdivided into four segments that express different emotional associations regarding mealtimes. Valence and level of arousal were the main drivers of the segmentation. The segments can be used to develop products and communication strategies tailored to the needs of older person
24	Exploring the functional mealtime associations of older adults through consumer segmentation and a means-end chain approach.	2016	Appetite	den Uijl, Louise C. and Jager, Gerry and de Graaf, Cees and Kremer, Stefanie	Yes/No	Sex, age, marital status, Living arrangements alone, together				including their health	, independently/assisted					interest, knowledge			Number meals, type ; 15 EsSense Profile® ; Functionnality : hunger, habit, liking, cosiness, pleasure, energising, rewarding, healthiness, pleasing, calming, physical needs, thoughtless eating, and environmental awareness, pictures : and taste attitudes, level of food neophobia and level of food fussiness			Three clusters of vital community-dwelling seniors were described on the basis of mealtime functionality: cosy socialisers, physical nutritioners, and thoughtless rewarders. Cosy socialisers consider their mealtimes to be cosy and social occasions, whereas the physical nutritioners focus more on the physical needs, health, and nutrient aspects of a meal. These cosy and physical mealtime associati…
25	Supporting eating behaviour of community-dwelling older adults: co-design of an embodied conversational agent	2021	Design for Health	Kramer, Lean L. and Blok, Marije and van Velsen, Lex and Mulder, Bob C. and de Vet, Emely	No	Gender, age, educational level, household composition, marital status, number of children		mental functions and perception, spiritual and existential health	social and societal participation	quality of life,	and daily functioning	bodily functions			daily food diary sheet : Via a daily food diary sheet, participants were asked to write down what they consumed, with whom, by whom it was prepared, and whether they ate differently to usual. In addition, participants were asked to take a picture daily (e.g. of their plate or fridge), in order to visualize the food context.			Daily food diary	Daily food diary			The first main finding is that older adults approach eating from a holistic perspective. This means that they do not only evaluate eating in terms of nutrients, ingredients, or components, but in terms of eating mindful and well-balanced.Typical eating behaviour of participants included having a cracker or yoghurt for breakfast, two sandwiches for lunch, and potatoes with vegetables and meat for …
26	Low awareness of community-dwelling older adults on the importance of dietary protein: new insights from four qualitative studies	2021	Journal of Nutritional Science	Linschooten, Joost O. and Verwijs, Marije H. and Beelen, Janne and de van der Schueren, Marian A. E. and Roodenburg, Annet J. C. and Consortia, ConsuMEER and Consortia, ConsuBETER	Yes	Gender, Age, Marital status, helath care allowance (income), children, education level								BMI	Dietary intake was measured at baseline, 2 weeks (T1) and 4 weeks (T2) using a 3-d food diary. + Pro 55+, protein intake was assessed using the Pro55+, an online tool to calculate the risk of a low protein intake (<1⋅0 g/kg bw/d). The outcome is based on ten questions on the consumption frequency and quantity of proteinrich products and is expressed as the relative chance on low protein intake	Interviews						We observed a substantial difference in the risk of low protein intake between subjects with a low income compared with subjects with a higher income. It could, therefore, be discussed how accurate older adults can describe their current behaviour, as it was also shown in the interviews that they have no good indication of their daily protein intake. This may suggest that older adults are insuffi…
27	Use and Effect of Embodied Conversational Agents for Improving Eating Behavior and Decreasing Loneliness Among Community-Dwelling Older Adults: Randomized Controlled Trial	2022	JMIR Formative Research	Kramer, Lean L. and van Velsen, Lex and Clark, Jenna L. and Mulder, Bob C. and de Vet, Emely	Yes	gender, age, educational level		Basic psychological need satisfaction and frustration scales	De Jong Gierveld loneliness scale	Brief older people’s quality of life questionnaire, health conditions, eHealth Literacy Scale			MNA		Eating behavior was self-assessed by 3 open questions about the previous day’s fruit, vegetable, and liquid intake						Relationship with ECAa Rapport scale, Usability System usability scale, Enjoyment Affect scale , Aesthetics Classic aesthetics, Privacy concerns Concern for privacy scale, Control Active control, Perceived usefulness Perceived usefulness scale. Willingness to pay, Experience	The results showed that neither the ease of use of the PACO service nor the user experience explained the extent to which it was used. Furthermore, the use of PACO did not result in improved fruit, vegetable, or liquid intake or reduced loneliness. Our findings might, on first sight, contradict our hypotheses, and add to the mixed evidence base on nutritional ECAs [5,6,44]. On the other hand, we …
28	Eating less the logical thing to do? Vulnerability to malnutrition with advancing age: A qualitative study	2020	Appetite	Chatindiara, Idah and Sheridan, Nicolette and Kruger, Marlena and Wham, Carol	Yes/No	Gender, age, ethnicity, marital status, education level, income, Living arrangements with others, spouse, alone				Illness severity	Home help		MNA-SF	BMI								This study explored older adults’ experiences of food and nutrition intake to understand the key concepts that influence vulnerability to malnutrition with advancing age. Participants were ethnically diverse and nutritionally vulnerable with most (14 of 16) experiencing moderate or severe illness. Of the 14 participants, 12 had more than five comorbidities, 13 took more than five medications, and…
29	Promoting dietary awareness: Home-dwelling older adults' perspectives on using a nutrition application	2020	International Journal of Older People Nursing	Aure, Caroline Farsjø¸ and Kluge, Anders and Moen, Anne	Yes/No	Gender, age, Living arrangements with spouse, alone					Organisation of grocery shopping, food preparation		MNA	BMI							Experience with touch technology ; Interviews	we suggest that dietary awareness is reinforced when dietary intake is visualised relative to personal need for nutrients and fluids. Our study suggests that such awareness can mobilise the user to implement dietary changes to make them less nutritionally vulnerable, hence prevent a state of undernutrition. Dietary self-assessment with direct feedback supports awareness of healthy nutrition in ol…
30	Consumer and Dietary Behaviour of Polish Silver Singles	2020	Problemy Zarzadzania-Management Issues	Zalega, Tomasz	No	gender, age, personality traits, indicators of social and financial position, and regional and cultural contexts									consumption frequency	how silver singles learn about nutrition and food.	Food expenditure					Food expenditure ranked second in the expenditure structure of silver singles’ households. The variation of the shares of food expenditure is largely dependent on their monthly disposable income and place of residence. Gender and income. ost silver singles deviates from the recommended model of balanced diet. Bad eating habits of the majority of respondents included: too low a frequency of consum…
31	Associations between socio-demographics, nutrition knowledge, nutrition competencies and attitudes in community-dwelling healthy older adults in Singapore: findings from the SHIELD study	2021	Journal of Health Population and Nutrition	Ong, Rebecca Hui San and Chow, Wai Leng and Cheong, Magdalin and Lim, Gladys Huiyun and Xie, Weiyi and Baggs, Geraldine and Huynh, Dieu Thi Thu and Oh, Hong Choon and How, Choon How and Tan, Ngiap-Chuan and Tey, Siew Ling and Chew, Samuel Teong Huang	Yes/No	Information on sociodemographics (i.e., age, sex, ethnicity, education, marital status, and financial situation) of the participants was also collected via self-administered questionnaires during the study visit, living arrangements, residential type				Information on medical history,and lifestyle (i.e., smoking, alcohol consumption)			MUST	BMI		NLQ - Scores were summed to form the nutrition knowledge index (NKI). Total scores ranged from 0 to 7, with higher scores indicating better knowledge level : nutrition knowledge, competencies and attitudes. + nutrition knowledge of participants was assessed based on their knowledge of local nutritional recommendations outlined in The Recipe For Healthy Ageing: Nutrition Guide. Sources of nutritio…						There are four limitations in this study. Firstly, the participants in this study were relatively healthy and educated with normal nutritional status (MUST=0). Future studies could examine other older population group such as those at risk of undernutrition. This is the first study to examine the nutrition knowledge, competencies and attitudes among relatively healthy older adults in a multi-ethn…
32	An evaluation by elderly people living at home of the prepared meals distributed by their municipality - a study with focus on the Swedish context	2014	Global Journal of Health Science	Pajalic, Oleg and Pajalic, Zada	No	Gender, Linving alone or with someone														The length of time for receiving of FD (LEN), how many days the meals were distributed each week (DPW), how the participants experience the taste of the food (TAS), the variation of the dishes (VAR), if there were any alternative dishes on the menu (ALT), if any special diet was available (OTH), the satisfaction level with a special diet (SAT), the level of satisfaction with the delivery time of …		In conclusion, the knowledge regarding elderly people’s needs for an individually adjusted food service has increased dramatically during the last decade. Despite this, undernourishment is still common. Insufficient food intake in relation to requirement is one of most important reasons for undernourishment. Therefore, care and service for elderly people must be based on an assessment of their ri…
33	Managing food shopping and cooking: The experiences of older Swedish women	2001	Ageing and Society	Sidenvall, B and Nydahl, M and Fjellstrom, C	No	Age, Living arrangements single cohabiting - Rural, urban				Not too old, not ill, handicaped							Interviews	Interviews				informants were independent living women systematically selected from a stratified random sample. The  informants included represent different occupations and social contexts, as well as urban and rural areas. Thus, they reflect a wide range of living conditions. In summary, these women balanced their expenses for food purchases against their own capacity for preparing food items. Most wanted t…
34	Older women's perceptions of independence versus dependence in food-related work	2003	Public Health Nursing	Gustafsson, K and Andersson, I and Andersson, J and Fjellstrom, C and Sidenvall, B	No				Interviews	Interviews	Interviews				All women reported dietary intake for 5 days		Interviews	Interviews	Interviews			From the theme ‘‘help situation and beliefs about dependence,’’ it is clear that dependence is a difficult situation for many disabled women, who do not want to be a burden to anyone. Doing this constitutes a possibility for older women to maintain self-esteem when there is a risk for dependence
35	Designing Kitchen Technologies for Ageing in Place: A Video Study of Older Adults' Cooking at Home	2021	Proceedings of the ACM on Interactive, Mobile, Wearable and Ubiquitous Technologies	Kuoppamaki, Sanna and Tuncer, Sylvaine and Eriksson, Sara and McMillan, Donald	NA													Interviews				In looking closely at the physical manipulations performed by older adults, we have concentrated on the common activities of cutting and chopping, opening packaging and containers, and moving and organising the various objects in and around the cooking area. We envision future research on assistive technologies in the kitchen to focus on the development of cross-platform perception and actuation …
36	Do demographic characteristics influence the eating competence of elderly Taiwanese?	2017	Asia Pasific Journal of Clinical Nutrition	Lee, Kuei-I and Lin, Wan-Teng and Chiang, Wen-Dee	Yes/No	Age, Gender, education, marital status, residential area rural, urban,										Eating competence scale : I eat a wide variety of food. 12. I tune in to food and pay attention to myself when I eat. I think about nutrition when I choose what I eat.			1. I am relaxed about eating. 2. I am comfortable about eating enough. 3. I enjoy food and eating. 4. I am comfortable with my enjoyment of food and eating. 5. I feel it is okay to eat food that I like. 6. I experiment with new food and learn to like it. 7. If the situation demands, I can “make do” by eating food I don’t much care for. I assume I will get enough to eat. 10. I eat as much as I am …			This study revealed that the majority of elderly Taiwanese adults with NEC were older elderly people, women, had elementary education, had no partner, and lived in rural areas. A future study should consider including a food frequency questionnaire or 24-hour food records to measure actual dietary intake, which can capture the total amount of micro- and macronutrients consumed by elderly Taiwanes…
37	Exploring the Experience and Determinants of the Food Choices and Eating Practices of Elderly Thai People: A Qualitative Study	2020	Nutrients	Chalermsri, Chalobol and Herzig van Wees, Sibylle and Ziaei, Shirin and Ekstrom, Eva-Charlotte and Muangpaisan, Weerasak and Rahman, Syed Moshfiqur	NA	Age, gender, education level, marital status, Household composition				Interviews	Interviews						Interviews					This study confirmed that the determinants of food choices and dietary practices, as described in the “food choice process model,” are multifactorial and include not only an individual’s physical and mental health but also society, the food environment, and economic systems.
38	Beliefs about inevitable decline among home-living older adults at risk of malnutrition: a qualitative study	2020	Journal of Human Nutrition and Dietetics: The Official Journal of the British Dietetic Association	Payne, L. and Harris, P. and Ghio, D. and Slodkowska-Barabasz, J. and Sutcliffe, M. and Kelly, J. and Stroud, M. and Little, P. and Yardley, L. and Morrison, L.	NA	Age, gender, residential, Living alone, Beareavment in last year				Chronic diseases, recent hospital, Self-rated health in last week	Help to shop or cook		Interviews				Interviews	Interviews	Interviews			The strengths of the present study include the findings from interviews with a range of free-living older adults with different malnutrition risk factors, adding to previous research about psychosocial aspects of eating among this population. In particular, this includes an expectation of decline that contributes to a sense of resignation to multiple different barriers to eating, and difficulty m…
39	What influences diet quality in older people? A qualitative study among community-dwelling older adults from the Hertfordshire Cohort Study, UK	2017	Public Health Nutrition	Bloom, Ilse and Lawrence, Wendy and Barker, Mary and Baird, Janis and Dennison, Elaine and Sayer, Avan Aihie and Cooper, Cyrus and Robinson, Sian	Yes	Age, education, gender, social class manual, non manual						Interviews			FFQ	Interviews	Interviews					Of the 443 HCS participants with follow-up dietary data, 408 (still alive and taking part in the study) were approached and invited to attend a focus group to discuss influences on diet and barriers to eating healthily. These participants were divided into two groups according to change in diet over the past decade, defined using change in prudent diet scores. ‘Diet-declined’ and ‘diet-stable’ pa…
40	Perceptions and Factors Influencing Eating Behaviours and Physical Function in Community-Dwelling Ethnically Diverse Older Adults: A Longitudinal Qualitative Study	2019	Nutrients	Asamane, Evans A. and Greig, Carolyn A. and Aunger, Justin A. and Thompson, Janice L.	Yes	Age, gender, ethnicity, marital status, Faith, Education, indice of deprivation				Self-rated health		Interviews		BMI								This longitudinal qualitative study found diverse perceptions of healthy eating and physical function among ethnically diverse older adults. Traditional foods were highly regarded as healthy foods by African and Caribbean older adults. The presence of super-diversity was reported as positively influencing accessibility and affordability of traditional foods. Also, diversity supported them to feel…
41	Optimising an intervention to support home-living older adults at risk of malnutrition: a qualitative study	2021	BMC Family Practice	Payne, Liz and Ghio, Daniela and Grey, Elisabeth and Slodkowska-Barabasz, Joanna and Harris, Philine and Sutcliffe, Michelle and Green, Sue and Roberts, Helen C. and Childs, Caroline and Robinson, Sian and Gudgin, Bernard and Holloway, Pam and Kelly, Jo and Wallis, Kathy and Dean, Oliver and Aveyard, Paul and Gill, Paramjit and Stroud, Mike and Little, Paul and Yardley, Lucy and Morrison, Leanne	Yes	Age, gender, residential, Living alone, Beareavment in last year				Health condition self report, Self-rated health in last week, recent hospital admission	Help to shop or cook		MUST ; SNAQ	BMI		Interviews	Interviews
42	Exploring the Views and Dietary Practices of Older People at Risk of Malnutrition and Their Carers: A Qualitative Study	2019	Nutrients	Avgerinou, Christina and Bhanu, Cini and Walters, Kate and Croker, Helen and Liljas, Ann and Rea, Jennifer and Bauernfreund, Yehudit and Kirby-Barr, Maggie and Hopkins, Jane and Appleton, Amber and Kharicha, Kalpa	NA	Age, gender, ethnicity, marital status, Education, Carer, Living arrangements alone, with spouse, with family - Housing rented, owner, shelter housing…							Interviews				Interviews	Interviews	Interviews	Interviews	Interviews	Despite being selected because they had health or social conditions that are associated with increased risk for malnutrition, participants generally stated that the booklets would be useful for others but were not relevant for themselves. This highlights that key health beliefs (e.g. perceived susceptibility (Health Belief Model [45]) or risk perception (Health Action Process Approach [46]) were …
43	Navigating the urban food environment: Challenges and resilience of community-dwelling older adults	2013	Journal of Nutrition Education and Behavior	Munoz-Plaza, Corrine E. and Morland, Kimberly B. and Pierre, Jennifer A. and Spark, Arlene and Filomena, Susan E. and Noyes, Philip	NA	Age, race, gender, marital status, income			Interviews			Interviews					Interviews ; Assistance programs, food security		Interviews			herefore, considering how multiple levels of influence interact and lead to complex behaviors of eating among older adults may inform clinical care
44	Investigation of the Food Choice, Promoters and Barriers to Food Access Issues, and Food Insecurity Among Low-Income,Â Free-Living Minnesotan Seniors	2016	Journal of Nutrition Education and Behavior	Oemichen, Megan and Smith, Chery	Yes	Characteristics, income, education,age…								BMI			Food security, assistance program ; Interviews					This study found that seniors' food choice was affected by many factors and emergent themes included: (1) former experiences affect eating behaviors; (2) financial and food security drive the use of food assistance programs; (3) food access points include restaurants, retail markets, and the alternative food system; (4) physical changes associated with aging influence food access and intake; and …
45	Associations of social, physical, and financial factors with diet quality among older, community-dwelling women	2020	Menopause - The Journal of the North American Menopause Society	Shikany, James M. and Manson, JoAnn E. and Shadyab, Aladdin H. and Garcia, Lorena and Lewis, Cora E. and Neuhouser, Marian L. and Tinker, Lesley F. and Beasley, Jeannette M. and Beresford, Shirley A. A. and Zaslavsky, Oleg and Vitolins, Mara Z. and Sealy-Jefferson, Shawnita and Bae, Sejong	Yes/No						4) “I am not always physically able to shop, cook and/or feed myself;” a				Food Frequency Questionnaire FFQ	HEI-2010	nd 5) “I don’t always have enough money to buy the food I need.”		“I eat alone most of the time;” “I eat fewer than 2 meals per day;” ; “I have tooth or mouth problems that make it hard for me to eat;”			Objective information on dentition (e.g., number of teeth) was not available. We also recognize the potential for measurement error with any dietary assessment instrument that relies on recall of dietary intake, in this case FFQs, which could result in misclassification of dietary intake. Women who were sicker, including those with impaired cognition, were less likely to be included in the WHI ex…
46	Individual and interpersonal factors affecting dietary intake of community-dwelling older adults during the COVID-19 pandemic	2022	Public Health Nutrition	Ellis, Amy and Jung, Seung Eun and Palmer, Frankie and Shahan, Mackinsey	Yes	Age, gender, Race, education, employment status			Assessing the Impact of the COVID-19 Pandemic on Older Adults (QAICPOA)													Results of this study suggest multiple ideas for clinicians and researchers to help community-dwelling older adults maintain good nutrition status when faced with major life stressors such as the pandemic. However, results may not be widely generalisable as the older adults in this study were all relatively well educated, from the same geographic area, and predominately White and female. Findings…
47	Older adults’ cooking trajectories: shifting skills and strategies	2016	British Food Journal	Bostic, Stephanie M. and Bisogni, Carole A. and Sobal, Jeffery	NA	Age, gender, Race, education, financial situation, Living alone, with spouse, with family												Interviews				All participants in this study had used a wide variety of foods and techniques over their lives, exhibiting an extensive knowledge of food and a basic or better understanding of consumer-level food science. They each described incidents and times in their lives when they adapted to limiting circumstances using their knowledge and resources.
48	Food Insecurity and Perceived Diet Quality Among Low-Income Older Americans with Functional Limitations	2018	Journal of Nutrition Education and Behavior	Chang, Yunhee and Hickman, Haley	No	The data included variables implying chronic health care costs (cancer, diabetes, kidney failure, high blood pressure, or mental health problems, as well as health insurance and prescription coverage), socioeconomic characteristics (gender, age, race/ethnicity, education, and presence of incomes from wage, pension, and welfare, respectively), and survey year, which entered the analyses as control…					Nationwide cross-sectional study conducted biennially, it includes questionnaires on Functional limitations, food insecurity, dietary assessment. The dichotomous variable functional limitation was created to indicate that the respondent was either unable to perform or had much difficulty with at least 1 of the following activities: walking, running, or playing; walking without special equipment; …				Nationwide cross-sectional study conducted biennially, it includes questionnaires on Functional limitations, food insecurity, dietary assessment / Dietary assessment	In general, how healthy is your overall diet? the dichotomous variable perceived poor-quality diet was created and coded as 1 if the respondent answered poor or fair, and 0 if replied good, very good, or excellent. Although the consistency of this perception-based construct as a measure of diet quality may be debatable, the large heterogeneity in nutritional requirements associated with aging and…	Nationwide cross-sectional study conducted biennially, it includes questionnaires on Functional limitations, food insecurity, dietary assessment. Household food insecurity with the 18-question survey module developed by the US Department of Agriculture’s Economic Research Service					Currently the most widely accepted definition of low food access is based primarily on the geographic positions of households relative to food retail locations.27 The importance of physical functionality noted in this study challenges the usefulness of such definition and demands an alternate measure of food access that accounts for real-life food acquisition experience of individuals and househo…

## Sheet: Food Shopping Thematics
ID	Title	Stage(s) of food-related activities	Informations about stage(s) of food-related activities	Shops, trust, avalability: Food products, traditional, feel comfortable) / New foods items	Local shop when difficulties, security vs higher price	Different shops	Frequency	Health condition (eyes, carrying)	Transport - Distance (difficult schedule, more in rural area,not driving)	Keep a list, buy only needed grocery, planning	Food shopping - Price (budget, small quantity)	Reduction (promotion)	Quality (local, fresh…)	Food choice drived by health (Or stress less healthy food choice)	Information on packaging (origin, additiv, Peremption)/ Easy to open	Food with no preparation (egg…)	Ready made meals /convenience food	Conservation (freezer, give to a friend when promotion)	Role	Being active	Social activity (Routine)	Inspiration	Support / Independence (habitus)	Grocery delivery	Gardenning / Hunting / Picking (diet variety, economic)
17	Evaluation and intention to use the interactive robotic kitchen system AuRorA in older adults	*	Eating
35	Designing Kitchen Technologies for Ageing in Place: A Video Study of Older Adults' Cooking at Home	*	Cooking
47	Older adults’ cooking trajectories: shifting skills and strategies	*	Cooking
13	Dietary patterns and risk of self-reported activity limitation in older adults from the Three-City Bordeaux Study	*	Eating
19	Association of Eating Alone With Depression Among Older Adults Living Alone: Role of Poor Social Networks	*	Eating
23	It is not just a meal, it is an emotional experience ”A segmentation of older persons based on the emotions that they associate with mealtimes	*	Eating
32	An evaluation by elderly people living at home of the prepared meals distributed by their municipality - a study with focus on the Swedish context	*	Eating
36	Do demographic characteristics influence the eating competence of elderly Taiwanese?	*	Eating
41	Optimising an intervention to support home-living older adults at risk of malnutrition: a qualitative study	*	Eating
27	Use and Effect of Embodied Conversational Agents for Improving Eating Behavior and Decreasing Loneliness Among Community-Dwelling Older Adults: Randomized Controlled Trial	*	Eating
16	Prevalence of malnutrition risk among older French adults with culinary dependence	*	Eating																				1
29	Promoting dietary awareness: Home-dwelling older adults' perspectives on using a nutrition application	*	Eating							1												1
10	Ready-made meal packaging - A survey of needs and wants among Finnish and Dutch `current' and `future' seniors	*	Food shopping												1		1
22	Relationship Between Neighborhood Food Environment and Diet Variety in Japanese Rural Community-dwelling Elderly: A Cross-sectional Study	*	Food Shopping						1																1
44	Investigation of the Food Choice, Promoters and Barriers to Food Access Issues, and Food Insecurity Among Low-Income,Â Free-Living Minnesotan Seniors	*	Food Shopping	1	1			1	1	1	1	1						1					1	1	1
1	Older Australians' views about the impact of ageing on their nutritional practices: findings from a qualitative study	*	Eating										1	1		1
20	Effect of eating alone on dietary practice in community-dwelling elderly in Japan	*	Eating																1
15	Meal-related difficulties and weight loss in older people: Longitudinal data from MAPT study	*	Eating					1	1
48	Food Insecurity and Perceived Diet Quality Among Low-Income Older Americans with Functional Limitations	*	Food Shopping					1			1						1		1				1
18	`It takes a village': a qualitative study on malnutrition and oral nutritional supplements with older adults in Ireland	*	Eating					1	1														1
30	Consumer and Dietary Behaviour of Polish Silver Singles	*	Food shopping			1					1	1	1	1	1
43	Navigating the urban food environment: Challenges and resilience of community-dwelling older adults	*	Food shopping	1	1	1	1	1	1		1		1					1		1			1
26	Low awareness of community-dwelling older adults on the importance of dietary protein: new insights from four qualitative studies	*	Eating		1		1	1			1	1			1		1				1	1	1
31	Associations between socio-demographics, nutrition knowledge, nutrition competencies and attitudes in community-dwelling healthy older adults in Singapore: findings from the SHIELD study	*	Eating											1		1			1				1
45	Associations of social, physical, and financial factors with diet quality among older, community-dwelling women	*	Food Shopping					1			1						1
21	Which Japanese Older Adults are Least Likely to Enjoy Favorable Dietary Practices?	*	Eating																						1
46	Individual and interpersonal factors affecting dietary intake of community-dwelling older adults during the COVID-19 pandemic	**	Cooking&Eating										1	1											1
2	Food Habits of Older Australians Living Alone in the Australian Capital Territory	**	Food Shopping&Cooking					1			1		1	1		1			1		1
11	Older adults and culinary dependency: between delegation and replacement / Les personnes âgées face à la dépendance culinaire : entre délégation et remplacement	**	Food Shopping&Cooking				1				1		1	1		1	1	1	1		1		1		1
4	Food Security in Older Australians from Different Cultural Backgrounds	**	Food Shopping&Cooking	1				1	1		1								1				1		1
33	Managing food shopping and cooking: The experiences of older Swedish women	**	Food Shopping&Cooking	1	1	1	1	1	1	1	1	1	1			1	1	1	1	1	1	1	1	1	1
6	Healthy eating perceptions of older adults living in Canadian rural and northern communities	**	Food Shopping&Eating					1			1		1	1			1
24	Exploring the functional mealtime associations of older adults through consumer segmentation and a means-end chain approach.	**	Cooking and Eating	1										1		1		1
5	The views, experiences and expectations of Australian Meals on Wheels customers: A national survey	***	Food shopping, Cooking and Eating					1			1
42	Exploring the Views and Dietary Practices of Older People at Risk of Malnutrition and Their Carers: A Qualitative Study	***	Food shopping, Cooking and Eating	1				1									1
40	Perceptions and Factors Influencing Eating Behaviours and Physical Function in Community-Dwelling Ethnically Diverse Older Adults: A Longitudinal Qualitative Study	***	Food shopping, Cooking and Eating	1					1		1									1			1		1
3	`While we can, we will': Exploring food choice and dietary behaviour amongst independent older Australians	***	Food shopping, Cooking and Eating	1		1	1	1	1		1		1					1		1			1
7	Dietary resilience as described by older community-dwelling adults from the NuAge study â€œIf there is a will - there is a way!â€	***	Food shopping, Cooking and Eating			1		1	1		1			1			1				1	1	1
8	Acceptability of Convenience Food Among Older People	***	Food shopping, Cooking and Eating								1	1	1		1		1						1		1
9	Functional disabilities do not prevent the elderly in Finland from eating regular meals	***	Food shopping, Cooking and Eating					1
12	Cuisine et dépendance. Femmes et hommes face au vieillissement et au handicap / Cooking and dependency. Women and men faced with ageing and disability	***	Food shopping, Cooking and Eating	1			1	1		1			1				1		1				1
14	Home-delivered meals: Setting up and appropriation processes among the older adults losing autonomy	***	Food shopping, Cooking and Eating					1	1							1	1
25	Supporting eating behaviour of community-dwelling older adults: co-design of an embodied conversational agent	***	Food shopping, Cooking and Eating					1						1		1
28	Eating less the logical thing to do? Vulnerability to malnutrition with advancing age: A qualitative study	***	Food shopping, Cooking and Eating					1			1		1			1		1					1	1
34	Older women's perceptions of independence versus dependence in food-related work	***	Food shopping, Cooking and Eating				1	1	1				1				1		1			1	1		1
37	Exploring the Experience and Determinants of the Food Choices and Eating Practices of Elderly Thai People: A Qualitative Study	***	Food shopping, Cooking and Eating	1							1		1		1	1	1
38	Beliefs about inevitable decline among home-living older adults at risk of malnutrition: a qualitative study	***	Food shopping, Cooking and Eating					1		1		1				1		1					1
39	What influences diet quality in older people? A qualitative study among community-dwelling older adults from the Hertfordshire Cohort Study, UK	***	Food shopping, Cooking and Eating	1				1	1		1		1					1	1				1
				11	4	5	7	23	13	5	19	6	15	10	5	11	14	9	10	4	5	5	19	3	10

## Sheet: Cooking Thematics
ID	Title	Stage(s) of food-related activities	Informations about stage(s) of food-related activities	Interest / Pleasure of cooking (when alone also)	New interest / Cooking - Entertainment - New recipe	Decreased interest for cooking (widowed)	Responsability, cook for health	Time/Frequency : More time to prepare food oe priorize other activities	Role	Experience, cooking skills	No Cooking skills	Cooking from scratch	Reduction in cooking (easy to prepare, frozen, multiple meals, reduce waste)	Reduction in variety	Ready meal not healthy, lack of culturally meals	Ready meal / MOW as guilty / absence of alternative	Technic / Equipment / Organisation : Strategies	Health conditions	Support / Independence (paid/no interest)/habitus/being active/help for peeli,g…	Food delivered by family or invitation to join them for meals, sometimes difficult	Organisation MOW - Setting up (access to information) , Schedules, quality, social contact deliver	Technology for cooking
17	Evaluation and intention to use the interactive robotic kitchen system AuRorA in older adults	*	Eating																			1
35	Designing Kitchen Technologies for Ageing in Place: A Video Study of Older Adults' Cooking at Home	*	Cooking							1							1	1				1
47	Older adults’ cooking trajectories: shifting skills and strategies	*	Cooking	1	1	1	1	1		1	1		1				1	1	1
13	Dietary patterns and risk of self-reported activity limitation in older adults from the Three-City Bordeaux Study	*	Eating
19	Association of Eating Alone With Depression Among Older Adults Living Alone: Role of Poor Social Networks	*	Eating
23	It is not just a meal, it is an emotional experience ”A segmentation of older persons based on the emotions that they associate with mealtimes	*	Eating
32	An evaluation by elderly people living at home of the prepared meals distributed by their municipality - a study with focus on the Swedish context	*	Eating																		1
36	Do demographic characteristics influence the eating competence of elderly Taiwanese?	*	Eating
41	Optimising an intervention to support home-living older adults at risk of malnutrition: a qualitative study	*	Eating
27	Use and Effect of Embodied Conversational Agents for Improving Eating Behavior and Decreasing Loneliness Among Community-Dwelling Older Adults: Randomized Controlled Trial	*	Eating																			1
16	Prevalence of malnutrition risk among older French adults with culinary dependence	*	Eating																1		1
29	Promoting dietary awareness: Home-dwelling older adults' perspectives on using a nutrition application	*	Eating
10	Ready-made meal packaging - A survey of needs and wants among Finnish and Dutch `current' and `future' seniors	*	Food shopping
22	Relationship Between Neighborhood Food Environment and Diet Variety in Japanese Rural Community-dwelling Elderly: A Cross-sectional Study	*	Food Shopping
44	Investigation of the Food Choice, Promoters and Barriers to Food Access Issues, and Food Insecurity Among Low-Income,Â Free-Living Minnesotan Seniors	*	Food Shopping						1		1		1					1		1
1	Older Australians' views about the impact of ageing on their nutritional practices: findings from a qualitative study	*	Eating		1				1				1
20	Effect of eating alone on dietary practice in community-dwelling elderly in Japan	*	Eating						1
15	Meal-related difficulties and weight loss in older people: Longitudinal data from MAPT study	*	Eating						1									1
48	Food Insecurity and Perceived Diet Quality Among Low-Income Older Americans with Functional Limitations	*	Food Shopping						1									1	1
18	`It takes a village': a qualitative study on malnutrition and oral nutritional supplements with older adults in Ireland	*	Eating															1	1
30	Consumer and Dietary Behaviour of Polish Silver Singles	*	Food shopping
43	Navigating the urban food environment: Challenges and resilience of community-dwelling older adults	*	Food shopping												1				1
26	Low awareness of community-dwelling older adults on the importance of dietary protein: new insights from four qualitative studies	*	Eating
31	Associations between socio-demographics, nutrition knowledge, nutrition competencies and attitudes in community-dwelling healthy older adults in Singapore: findings from the SHIELD study	*	Eating								1	1	1						1	1
45	Associations of social, physical, and financial factors with diet quality among older, community-dwelling women	*	Food Shopping												1			1
21	Which Japanese Older Adults are Least Likely to Enjoy Favorable Dietary Practices?	*	Eating						1
46	Individual and interpersonal factors affecting dietary intake of community-dwelling older adults during the COVID-19 pandemic	**	Cooking&Eating	1	1			1				1					1
2	Food Habits of Older Australians Living Alone in the Australian Capital Territory	**	Food Shopping&Cooking									1	1				1		1
11	Older adults and culinary dependency: between delegation and replacement / Les personnes âgées face à la dépendance culinaire : entre délégation et remplacement	**	Food Shopping&Cooking						1		1	1	1	1			1	1	1
4	Food Security in Older Australians from Different Cultural Backgrounds	**	Food Shopping&Cooking	1		1										1	1	1
33	Managing food shopping and cooking: The experiences of older Swedish women	**	Food Shopping&Cooking	1		1			1	1		1	1	1				1	1	1	1
6	Healthy eating perceptions of older adults living in Canadian rural and northern communities	**	Food Shopping&Eating				1
24	Exploring the functional mealtime associations of older adults through consumer segmentation and a means-end chain approach.	**	Cooking and Eating		1								1		1
5	The views, experiences and expectations of Australian Meals on Wheels customers: A national survey	***	Food shopping, Cooking and Eating										1						1	1	1
42	Exploring the Views and Dietary Practices of Older People at Risk of Malnutrition and Their Carers: A Qualitative Study	***	Food shopping, Cooking and Eating	1		1			1		1							1
40	Perceptions and Factors Influencing Eating Behaviours and Physical Function in Community-Dwelling Ethnically Diverse Older Adults: A Longitudinal Qualitative Study	***	Food shopping, Cooking and Eating	1			1	1				1		1			1	1	1
3	`While we can, we will': Exploring food choice and dietary behaviour amongst independent older Australians	***	Food shopping, Cooking and Eating	1		1		1	1				1				1		1
7	Dietary resilience as described by older community-dwelling adults from the NuAge study â€œIf there is a will - there is a way!â€	***	Food shopping, Cooking and Eating		1				1		1					1			1
8	Acceptability of Convenience Food Among Older People	***	Food shopping, Cooking and Eating	1			1				1	1	1		1		1	1	1
9	Functional disabilities do not prevent the elderly in Finland from eating regular meals	***	Food shopping, Cooking and Eating						1		1							1
12	Cuisine et dépendance. Femmes et hommes face au vieillissement et au handicap / Cooking and dependency. Women and men faced with ageing and disability	***	Food shopping, Cooking and Eating	1				1	1		1	1	1				1	1	1
14	Home-delivered meals: Setting up and appropriation processes among the older adults losing autonomy	***	Food shopping, Cooking and Eating	1							1		1			1		1	1		1
25	Supporting eating behaviour of community-dwelling older adults: co-design of an embodied conversational agent	***	Food shopping, Cooking and Eating	1		1							1					1			1
28	Eating less the logical thing to do? Vulnerability to malnutrition with advancing age: A qualitative study	***	Food shopping, Cooking and Eating	1					1			1	1		1		1	1			1
34	Older women's perceptions of independence versus dependence in food-related work	***	Food shopping, Cooking and Eating	1	1	1		1	1	1		1	1		1		1	1	1		1
37	Exploring the Experience and Determinants of the Food Choices and Eating Practices of Elderly Thai People: A Qualitative Study	***	Food shopping, Cooking and Eating										1						1
38	Beliefs about inevitable decline among home-living older adults at risk of malnutrition: a qualitative study	***	Food shopping, Cooking and Eating	1		1		1	1				1		1	1	1	1	1
39	What influences diet quality in older people? A qualitative study among community-dwelling older adults from the Hertfordshire Cohort Study, UK	***	Food shopping, Cooking and Eating	1	1	1		1	1		1		1				1	1	1
				15	7	9	4	8	17	4	11	10	19	3	7	4	14	21	20	4	8	3

## Sheet: Eating Thematics
ID	Title	Stage(s) of food-related activities	Informations about stage(s) of food-related activities	Eating - Confusion about appropriate diet for OA (food message, conflicting)	Food Knowledge / Sources	Lake / Different health care pro to identify malnutrition/patronizing/Food knowledge	No need nutritional support, goals, already eat healthily	Receptive in gaining knowledge about food	Welfare program misperception / paid for a service not a support	Pleasure / Eating competence	Chore	Hunger / Fulfill physical needs	Habits, childhood, life experience + traditional eating	Income / Diet variety, Healthy	Taste, smell, Appearance - structure	Health conditions (physical and psychological) (sadness, depression) less healthy / Subjective health status	Reduction in their food intake/Loss of Appetite (normal, not a problem, satiation healthy, monotonous, less variety, due to health condition)/Quantity too big/spREAD	Gender	Healthy Food / Independence / More consciouss with age - Adjustement (no adjustement and ADL)/ Health status (And No Link (1))	Reluctant to weight gain, positive weight loss	Some food are blamed / adviced for health reason	oral nutritional supplements	Commensality - Routine - Social interaction (meal taken together)	Eat more with other	Don't want to eat with other	Eating alone (lonely)	Decent social Network -No link eating alone eating behaviour	Meal patterns 3 meals a day Routine	Skipping meal / Priorize other activities	Fixed / regular Time	Snack due to Boredom / guilt / inappropriate OR No snack	Ambience (sit at table) / Single watch TV / eat straight in the box	Nutritional status and enjoyment remain adequat (No risk lalnutrition) when support, delegation closed	Congregate meals- Center - Affordable meal-Social event	Covid-19	App / Technology for food message / Diary / Eat together	Physical activity / Healthy eating
17	Evaluation and intention to use the interactive robotic kitchen system AuRorA in older adults	*	Eating
35	Designing Kitchen Technologies for Ageing in Place: A Video Study of Older Adults' Cooking at Home	*	Cooking
47	Older adults’ cooking trajectories: shifting skills and strategies	*	Cooking																1
13	Dietary patterns and risk of self-reported activity limitation in older adults from the Three-City Bordeaux Study	*	Eating																1									1			1
19	Association of Eating Alone With Depression Among Older Adults Living Alone: Role of Poor Social Networks	*	Eating																							1	1
23	It is not just a meal, it is an emotional experience ”A segmentation of older persons based on the emotions that they associate with mealtimes	*	Eating							1		1							1				1				1	1			1	1
32	An evaluation by elderly people living at home of the prepared meals distributed by their municipality - a study with focus on the Swedish context	*	Eating							1					1		1
36	Do demographic characteristics influence the eating competence of elderly Taiwanese?	*	Eating							1			1	1					1							1	1
41	Optimising an intervention to support home-living older adults at risk of malnutrition: a qualitative study	*	Eating	1	1	1	1	1							1		1		1	1	1	1						1			1
27	Use and Effect of Embodied Conversational Agents for Improving Eating Behavior and Decreasing Loneliness Among Community-Dwelling Older Adults: Randomized Controlled Trial	*	Eating		1		1	1											1		1					1										1
16	Prevalence of malnutrition risk among older French adults with culinary dependence	*	Eating											1	1	1	1																1
29	Promoting dietary awareness: Home-dwelling older adults' perspectives on using a nutrition application	*	Eating	1									1				1		1	1								1			1					1
10	Ready-made meal packaging - A survey of needs and wants among Finnish and Dutch `current' and `future' seniors	*	Food shopping												1																	1
22	Relationship Between Neighborhood Food Environment and Diet Variety in Japanese Rural Community-dwelling Elderly: A Cross-sectional Study	*	Food Shopping
44	Investigation of the Food Choice, Promoters and Barriers to Food Access Issues, and Food Insecurity Among Low-Income,Â Free-Living Minnesotan Seniors	*	Food Shopping						1				1	1	1	1							1	1			1							1
1	Older Australians' views about the impact of ageing on their nutritional practices: findings from a qualitative study	*	Eating	1	1											1	1		1		1
20	Effect of eating alone on dietary practice in community-dwelling elderly in Japan	*	Eating											1				1	1							1	1
15	Meal-related difficulties and weight loss in older people: Longitudinal data from MAPT study	*	Eating																														1
48	Food Insecurity and Perceived Diet Quality Among Low-Income Older Americans with Functional Limitations	*	Food Shopping											1												1
18	`It takes a village': a qualitative study on malnutrition and oral nutritional supplements with older adults in Ireland	*	Eating	1	1	1																1
30	Consumer and Dietary Behaviour of Polish Silver Singles	*	Food shopping	1	1	1		1				1		1		1	1	1	1		1
43	Navigating the urban food environment: Challenges and resilience of community-dwelling older adults	*	Food shopping	1													1				1		1											1
26	Low awareness of community-dwelling older adults on the importance of dietary protein: new insights from four qualitative studies	*	Eating	1	1	1	1							1	1				1			1								1		1
31	Associations between socio-demographics, nutrition knowledge, nutrition competencies and attitudes in community-dwelling healthy older adults in Singapore: findings from the SHIELD study	*	Eating	1	1	1							1	1				1	1				1	1		1	1
45	Associations of social, physical, and financial factors with diet quality among older, community-dwelling women	*	Food Shopping													1										1	1	1					1	1
21	Which Japanese Older Adults are Least Likely to Enjoy Favorable Dietary Practices?	*	Eating		1					1						1			1								1						1
46	Individual and interpersonal factors affecting dietary intake of community-dwelling older adults during the COVID-19 pandemic	**	Cooking&Eating													1			1							1	1	1			1		1		1	1
2	Food Habits of Older Australians Living Alone in the Australian Capital Territory	**	Food Shopping&Cooking									1	1										1				1	1
11	Older adults and culinary dependency: between delegation and replacement / Les personnes âgées face à la dépendance culinaire : entre délégation et remplacement	**	Food Shopping&Cooking	1									1	1			1	1	1
4	Food Security in Older Australians from Different Cultural Backgrounds	**	Food Shopping&Cooking											1		1
33	Managing food shopping and cooking: The experiences of older Swedish women	**	Food Shopping&Cooking
6	Healthy eating perceptions of older adults living in Canadian rural and northern communities	**	Food Shopping&Eating	1	1												1		1		1							1				1		1
24	Exploring the functional mealtime associations of older adults through consumer segmentation and a means-end chain approach.	**	Cooking and Eating	1	1		1			1		1			1	1			1				1					1				1
5	The views, experiences and expectations of Australian Meals on Wheels customers: A national survey	***	Food shopping, Cooking and Eating												1		1		1									1
42	Exploring the Views and Dietary Practices of Older People at Risk of Malnutrition and Their Carers: A Qualitative Study	***	Food shopping, Cooking and Eating	1	1	1		1									1			1								1			1
40	Perceptions and Factors Influencing Eating Behaviours and Physical Function in Community-Dwelling Ethnically Diverse Older Adults: A Longitudinal Qualitative Study	***	Food shopping, Cooking and Eating	1	1	1							1		1		1		1	1	1		1	1		1	1	1									1
3	`While we can, we will': Exploring food choice and dietary behaviour amongst independent older Australians	***	Food shopping, Cooking and Eating	1	1	1							1			1	1		1	1	1	1						1		1							1
7	Dietary resilience as described by older community-dwelling adults from the NuAge study â€œIf there is a will - there is a way!â€	***	Food shopping, Cooking and Eating							1				1					1				1									1
8	Acceptability of Convenience Food Among Older People	***	Food shopping, Cooking and Eating										1		1		1
9	Functional disabilities do not prevent the elderly in Finland from eating regular meals	***	Food shopping, Cooking and Eating											1												1		1	1
12	Cuisine et dépendance. Femmes et hommes face au vieillissement et au handicap / Cooking and dependency. Women and men faced with ageing and disability	***	Food shopping, Cooking and Eating																				1					1		1
14	Home-delivered meals: Setting up and appropriation processes among the older adults losing autonomy	***	Food shopping, Cooking and Eating										1		1	1	1												1
25	Supporting eating behaviour of community-dwelling older adults: co-design of an embodied conversational agent	***	Food shopping, Cooking and Eating	1	1	1				1							1		1				1	1		1			1			1
28	Eating less the logical thing to do? Vulnerability to malnutrition with advancing age: A qualitative study	***	Food shopping, Cooking and Eating	1	1	1	1	1		1	1				1	1	1		1		1		1					1		1	1
34	Older women's perceptions of independence versus dependence in food-related work	***	Food shopping, Cooking and Eating										1			1									1	1				1		1
37	Exploring the Experience and Determinants of the Food Choices and Eating Practices of Elderly Thai People: A Qualitative Study	***	Food shopping, Cooking and Eating													1	1		1							1			1
38	Beliefs about inevitable decline among home-living older adults at risk of malnutrition: a qualitative study	***	Food shopping, Cooking and Eating	1	1	1				1		1			1	1	1	1	1	1	1	1	1	1	1		1		1	1		1
39	What influences diet quality in older people? A qualitative study among community-dwelling older adults from the Hertfordshire Cohort Study, UK	***	Food shopping, Cooking and Eating	1						1			1		1	1	1	1			1		1			1	1						1
				18	16	11	5	5	1	10	1	5	12	12	14	16	20	6	25	6	11	5	13	5	2	14	13	16	5	6	7	9	6	4	1	3	2
